# Supplementary material for: 5-(4-Hy­droxy­phen­yl)imidazolidine-2,4-dione
Source: Acta Crystallogr Sect E Struct Rep Online. 2014 May 10;70(Pt 6):o649. doi: 10.1107/S1600536814010034 (PMC4051111; doi:10.1107/S1600536814010034)
Supplement: Supplementary file 1 [file e-70-0o649-sup1.cif]

##############################################################################
#                                                                            #
# This CIF contains the data in a paper accepted for publication in          #
# Acta Crystallographica Section E. It conforms to the requirements of       #
# Notes for Authors for Acta Crystallographica Section E, and has been       #
# peer reviewed under the auspices of the IUCr Commission on Journals.       #
#                                                                            #
# Full details of the Crystallographic Information File format               #
# are given in the paper "The Crystallographic Information File (CIF):       #
# a New Standard Archive File for Crystallography" by S. R. Hall, F. H.      #
# Allen and I. D. Brown [Acta Cryst. (1991), A47, 655-685].                  #
#                                                                            #
# The current version of the core CIF dictionary is obtainable from          #
# ftp://ftp.iucr.org/pub/cif_core.dic.                                       #
#                                                                            #
# Software is freely available for graphical display of the structure(s)     #
# in this CIF. For information consult the CIF software page                 #
# http://www.iucr.org/resources/cif/software.                                #
#                                                                            #
# This file may be used for bona fide research purposes within the           #
# scientific community so long as proper attribution is given to the journal # 
# article from which it was obtained.                                        #
#                                                                            #
##############################################################################
data_I
_audit_creation_method     SHELXL-2013
_journal_date_recd_electronic     2014-04-10
_journal_date_accepted     2014-05-05
_journal_name_full     'Acta Crystallographica, Section E'
_journal_year     2014
_journal_volume     70
_journal_issue      6
_journal_page_first     o649
_journal_page_last     o649
_journal_paper_category     QO
_journal_paper_doi     10.1107/S1600536814010034
_journal_coeditor_code     KQ2013
_publ_contact_author_name     'Yuan-biao Qiao'
_publ_contact_author_address
;
Laboratory of Medicinal Chemistry
Lvliang University,
Lvliang, Shanxi 033001,
People's Republic of China
;
_publ_contact_author_email     qinyq2003@163.com
_publ_contact_author_fax     '0086-0358-2274301'
_publ_contact_author_phone     '0086-0358-2274301'
_publ_section_title
;
5-(4-Hydroxyphenyl)imidazolidine-2,4-dione
;
loop_
    _publ_author_name
    _publ_author_footnote
    _publ_author_address
    'Jin-hui Xue' .
;
Department of Chemistry and Chemical Engineering
Lvliang University,
Lvliang, Shanxi 033001,
People's Republic of China
;
    'Yong-qi Qin' .
;
Laboratory of Medicinal Chemistry
Lvliang University,
Lvliang, Shanxi 033001,
People's Republic of China
;
    'Zi-feng Zhang' .
;
Department of Chemistry and Chemical Engineering
Lvliang University,
Lvliang, Shanxi 033001,
People's Republic of China
;
    'Yuan-biao Qiao' .
;
Laboratory of Medicinal Chemistry
Lvliang University,
Lvliang, Shanxi 033001,
People's Republic of China
;
_database_code_depnum_ccdc_archive     'CCDC 1000728'
_chemical_name_systematic
;
5-(4-Hydroxyphenyl)imidazolidine-2,4-dione
;
_chemical_name_common     ?
_chemical_formula_moiety     'C9 H8 N2 O3'
_chemical_formula_sum     'C9 H8 N2 O3'
_chemical_formula_iupac     'C9 H8 N2 O3'
_chemical_formula_weight     192.17
_chemical_melting_point     ?
_shelx_space_group_comment
;
The symmetry employed for this shelxl refinement is uniquely defined
by the following loop, which should always be used as a source of
symmetry information in preference to the above space-group names.
They are only intended as comments.
;
_space_group_crystal_system     monoclinic
_space_group_name_H-M_alt     'P 21/c'
_space_group_name_Hall     '-P 2ybc'
loop_
    _space_group_symop_operation_xyz
    'x, y, z'
    '-x, y+1/2, -z+1/2'
    '-x, -y, -z'
    'x, -y-1/2, z-1/2'
_cell_length_a     10.3694(11)
_cell_length_b     6.9914(8)
_cell_length_c     12.3857(13)
_cell_angle_alpha     90
_cell_angle_beta     105.619(2)
_cell_angle_gamma     90
_cell_volume     864.76(16)
_cell_formula_units_Z     4
_cell_measurement_reflns_used     933
_cell_measurement_theta_min     2.04
_cell_measurement_theta_max     25.04
_cell_measurement_temperature     296(2)
_exptl_crystal_description     rectangle
_exptl_crystal_colour     colourless
_exptl_crystal_size_max     0.300
_exptl_crystal_size_mid     0.200
_exptl_crystal_size_min     0.200
_exptl_crystal_density_diffrn     1.476
_exptl_crystal_density_meas     ?
_exptl_crystal_density_method     'not measured'
_exptl_crystal_F_000     400
_exptl_absorpt_coefficient_mu     0.113
_exptl_absorpt_correction_type     none
_exptl_absorpt_process_details     ?
_shelx_estimated_absorpt_T_min     0.967
_shelx_estimated_absorpt_T_max     0.978
_exptl_absorpt_correction_T_min     ?
_exptl_absorpt_correction_T_max     ?
_exptl_special_details     ?
_diffrn_ambient_temperature     296(2)
_diffrn_radiation_type     MoK\a
_diffrn_radiation_wavelength     0.71073
_diffrn_radiation_monochromator     graphite
_diffrn_measurement_device_type     'Bruker SMART CCD area-detector'
_diffrn_measurement_method     'phi and omega scans'
_diffrn_detector_area_resol_mean     ?
_diffrn_reflns_number     4721
_diffrn_reflns_av_R_equivalents     0.0349
_diffrn_reflns_theta_min     2.039
_diffrn_reflns_theta_max     25.200
_diffrn_reflns_theta_full     25.242
_diffrn_measured_fraction_theta_max     1.000
_diffrn_measured_fraction_theta_full     0.995
_diffrn_reflns_limit_h_min     -12
_diffrn_reflns_limit_h_max     12
_diffrn_reflns_limit_k_min     -8
_diffrn_reflns_limit_k_max     8
_diffrn_reflns_limit_l_min     -7
_diffrn_reflns_limit_l_max     14
_diffrn_standards_number     3
_diffrn_standards_interval_count     100
_diffrn_standards_interval_time     ?
_diffrn_standards_decay_%     0
_refine_special_details     ?
_reflns_number_total     1558
_reflns_number_gt     1100
_reflns_threshold_expression     'I>2\s(I)'
_refine_ls_structure_factor_coef     Fsqd
_refine_ls_matrix_type     full
_refine_ls_R_factor_all     0.0601
_refine_ls_R_factor_gt     0.0351
_refine_ls_wR_factor_gt     0.0783
_refine_ls_wR_factor_ref     0.0905
_refine_ls_goodness_of_fit_ref     1.024
_refine_ls_restrained_S_all     1.024
_refine_ls_number_reflns     1558
_refine_ls_number_parameters     137
_refine_ls_number_restraints     0
_refine_ls_hydrogen_treatment     mixed
_refine_ls_weighting_scheme     calc
_refine_ls_weighting_details
              'w=1/[\s^2^(Fo^2^)+(0.0426P)^2^+0.0206P] where P=(Fo^2^+2Fc^2^)/3'
_atom_sites_solution_hydrogens     difmap
_atom_sites_solution_primary     direct
_atom_sites_solution_secondary     difmap
_refine_ls_shift/su_max     0.000
_refine_ls_shift/su_mean     0.000
_refine_diff_density_max     0.148
_refine_diff_density_min     -0.136
_refine_ls_extinction_method     'SHELXL2013 (Sheldrick, 2008)'
_refine_ls_extinction_coef     0.024(3)
_refine_ls_extinction_expression
                                  'Fc^*^=kFc[1+0.001xFc^2^\l^3^/sin(2\q)]^-1/4^'
loop_
    _atom_type_symbol
    _atom_type_description
    _atom_type_scat_dispersion_real
    _atom_type_scat_dispersion_imag
    _atom_type_scat_source
    'C' 'C' 0.0033 0.0016
                         'International Tables Vol C Tables 4.2.6.8 and 6.1.1.4'
    'H' 'H' 0.0000 0.0000
                         'International Tables Vol C Tables 4.2.6.8 and 6.1.1.4'
    'N' 'N' 0.0061 0.0033
                         'International Tables Vol C Tables 4.2.6.8 and 6.1.1.4'
    'O' 'O' 0.0106 0.0060
                         'International Tables Vol C Tables 4.2.6.8 and 6.1.1.4'
_computing_data_collection     'SMART (Bruker, 1997)'
_computing_cell_refinement     'SAINT (Bruker, 1997)'
_computing_data_reduction     'SAINT (Bruker, 1997)'
_computing_structure_solution     'SHELXS97 (Sheldrick, 2008)'
_computing_structure_refinement     'SHELXL2013 (Sheldrick, 2008)'
_computing_molecular_graphics     'SHELXTL (Sheldrick, 2008)'
_computing_publication_material     'SHELXTL (Sheldrick, 2008)'
loop_
    _atom_site_type_symbol
    _atom_site_label
    _atom_site_fract_x
    _atom_site_fract_y
    _atom_site_fract_z
    _atom_site_U_iso_or_equiv
    _atom_site_adp_type
    _atom_site_calc_flag
    _atom_site_occupancy
    _atom_site_disorder_assembly
    _atom_site_disorder_group
    N N1 0.36582(16) 0.1852(2) 0.60788(13) 0.0438(4) Uani d 1 . .
    H H1 0.3651(18) 0.070(3) 0.6298(15) 0.053 Uiso d 1 . .
    N N2 0.39496(14) 0.4952(2) 0.61795(12) 0.0394(4) Uani d 1 . .
    H H2 0.4272(18) 0.605(3) 0.6494(15) 0.047 Uiso d 1 . .
    O O4 0.46179(12) 0.32043(18) 0.78108(10) 0.0464(4) Uani d 1 . .
    O O5 0.32237(12) 0.58433(19) 0.43383(10) 0.0508(4) Uani d 1 . .
    O O6 -0.23743(12) 0.1408(2) 0.29172(11) 0.0512(4) Uani d 1 . .
    H H6 -0.2595(19) 0.108(3) 0.2145(17) 0.061 Uiso d 1 . .
    C C1 0.41256(16) 0.3268(3) 0.67946(15) 0.0360(4) Uani d 1 . .
    C C2 0.34366(16) 0.4631(3) 0.50733(15) 0.0362(4) Uani d 1 . .
    C C3 0.31532(17) 0.2501(2) 0.49270(14) 0.0385(5) Uani d 1 . .
    H H3 0.3691 0.1943 0.4466 0.046 Uiso calc 1 . .
    C C4 0.16868(17) 0.2098(2) 0.43983(14) 0.0353(4) Uani d 1 . .
    C C5 0.07338(17) 0.2567(3) 0.49525(15) 0.0410(5) Uani d 1 . .
    H H5 0.1009 0.3060 0.5676 0.049 Uiso calc 1 . .
    C C6 -0.06081(18) 0.2319(3) 0.44558(15) 0.0417(5) Uani d 1 . .
    H H6A -0.1233 0.2633 0.4842 0.050 Uiso calc 1 . .
    C C7 -0.10245(17) 0.1601(2) 0.33802(14) 0.0366(4) Uani d 1 . .
    C C8 -0.00956(17) 0.1091(3) 0.28186(14) 0.0413(5) Uani d 1 . .
    H H8 -0.0374 0.0583 0.2099 0.050 Uiso calc 1 . .
    C C9 0.12569(18) 0.1341(3) 0.33336(14) 0.0414(5) Uani d 1 . .
    H H9 0.1883 0.0992 0.2955 0.050 Uiso calc 1 . .
loop_
    _atom_site_aniso_label
    _atom_site_aniso_U_11
    _atom_site_aniso_U_22
    _atom_site_aniso_U_33
    _atom_site_aniso_U_12
    _atom_site_aniso_U_13
    _atom_site_aniso_U_23
    N1 0.0489(10) 0.0338(9) 0.0412(10) -0.0001(8) -0.0011(7) 0.0047(7)
    N2 0.0423(9) 0.0360(9) 0.0336(9) -0.0046(7) -0.0009(7) 0.0005(7)
    O4 0.0472(8) 0.0544(9) 0.0312(8) 0.0075(6) -0.0002(6) 0.0051(6)
    O5 0.0534(9) 0.0547(9) 0.0394(8) -0.0061(7) 0.0038(6) 0.0111(7)
    O6 0.0360(8) 0.0701(10) 0.0427(8) -0.0081(6) 0.0023(6) -0.0054(7)
    C1 0.0277(9) 0.0427(11) 0.0348(11) 0.0036(8) 0.0035(8) 0.0016(8)
    C2 0.0281(9) 0.0437(11) 0.0340(11) -0.0025(8) 0.0036(8) 0.0027(9)
    C3 0.0357(10) 0.0431(11) 0.0342(10) 0.0011(8) 0.0054(8) -0.0028(8)
    C4 0.0374(10) 0.0326(10) 0.0338(10) -0.0025(8) 0.0063(8) -0.0021(8)
    C5 0.0433(12) 0.0468(11) 0.0310(10) -0.0035(9) 0.0068(8) -0.0100(8)
    C6 0.0394(11) 0.0483(12) 0.0385(11) -0.0017(9) 0.0126(8) -0.0076(9)
    C7 0.0330(10) 0.0377(11) 0.0359(10) -0.0036(8) 0.0040(8) 0.0007(8)
    C8 0.0460(11) 0.0463(11) 0.0297(10) -0.0078(9) 0.0071(8) -0.0090(8)
    C9 0.0399(11) 0.0489(12) 0.0368(11) -0.0028(9) 0.0124(8) -0.0078(9)
_geom_special_details
;
All e.s.d.'s (except the e.s.d. in the dihedral angle between two l.s. planes)
are estimated using the full covariance matrix. The cell e.s.d.'s are taken
into account individually in the estimation of e.s.d.'s in distances, angles
and torsion angles; correlations between e.s.d.'s in cell parameters are only
used when they are defined by crystal symmetry. An approximate (isotropic)
treatment of cell e.s.d.'s is used for estimating e.s.d.'s involving l.s.
planes.
;
loop_
    _geom_bond_atom_site_label_1
    _geom_bond_atom_site_label_2
    _geom_bond_site_symmetry_2
    _geom_bond_distance
    _geom_bond_publ_flag
    N1 C1 . 1.330(2) ?
    N1 C3 . 1.454(2) ?
    N1 H1 . 0.85(2) ?
    N2 C2 . 1.348(2) ?
    N2 C1 . 1.387(2) ?
    N2 H2 . 0.883(18) ?
    O4 C1 . 1.2251(18) ?
    O5 C2 . 1.220(2) ?
    O6 C7 . 1.3690(19) ?
    O6 H6 . 0.95(2) ?
    C2 C3 . 1.519(2) ?
    C3 C4 . 1.511(2) ?
    C3 H3 . 0.9800 ?
    C4 C9 . 1.379(2) ?
    C4 C5 . 1.386(3) ?
    C5 C6 . 1.373(2) ?
    C5 H5 . 0.9300 ?
    C6 C7 . 1.380(2) ?
    C6 H6A . 0.9300 ?
    C7 C8 . 1.378(3) ?
    C8 C9 . 1.387(2) ?
    C8 H8 . 0.9300 ?
    C9 H9 . 0.9300 ?
loop_
    _geom_angle_atom_site_label_1
    _geom_angle_atom_site_label_2
    _geom_angle_atom_site_label_3
    _geom_angle_site_symmetry_1
    _geom_angle_site_symmetry_3
    _geom_angle
    _geom_angle_publ_flag
    C1 N1 C3 . . 113.08(15) ?
    C1 N1 H1 . . 121.6(13) ?
    C3 N1 H1 . . 125.3(13) ?
    C2 N2 C1 . . 111.98(15) ?
    C2 N2 H2 . . 126.3(12) ?
    C1 N2 H2 . . 121.0(12) ?
    C7 O6 H6 . . 112.8(12) ?
    O4 C1 N1 . . 129.33(17) ?
    O4 C1 N2 . . 123.50(17) ?
    N1 C1 N2 . . 107.17(15) ?
    O5 C2 N2 . . 125.82(17) ?
    O5 C2 C3 . . 127.01(16) ?
    N2 C2 C3 . . 107.16(15) ?
    N1 C3 C4 . . 114.94(15) ?
    N1 C3 C2 . . 100.48(13) ?
    C4 C3 C2 . . 111.97(14) ?
    N1 C3 H3 . . 109.7 ?
    C4 C3 H3 . . 109.7 ?
    C2 C3 H3 . . 109.7 ?
    C9 C4 C5 . . 118.33(16) ?
    C9 C4 C3 . . 120.95(17) ?
    C5 C4 C3 . . 120.65(16) ?
    C6 C5 C4 . . 121.34(17) ?
    C6 C5 H5 . . 119.3 ?
    C4 C5 H5 . . 119.3 ?
    C5 C6 C7 . . 119.65(17) ?
    C5 C6 H6A . . 120.2 ?
    C7 C6 H6A . . 120.2 ?
    O6 C7 C8 . . 122.53(16) ?
    O6 C7 C6 . . 117.33(16) ?
    C8 C7 C6 . . 120.13(15) ?
    C7 C8 C9 . . 119.54(16) ?
    C7 C8 H8 . . 120.2 ?
    C9 C8 H8 . . 120.2 ?
    C4 C9 C8 . . 120.98(17) ?
    C4 C9 H9 . . 119.5 ?
    C8 C9 H9 . . 119.5 ?
loop_
    _geom_torsion_atom_site_label_1
    _geom_torsion_atom_site_label_2
    _geom_torsion_atom_site_label_3
    _geom_torsion_atom_site_label_4
    _geom_torsion_site_symmetry_1
    _geom_torsion_site_symmetry_2
    _geom_torsion_site_symmetry_3
    _geom_torsion_site_symmetry_4
    _geom_torsion
    _geom_torsion_publ_flag
    C3 N1 C1 O4 . . . . -179.77(17) ?
    C3 N1 C1 N2 . . . . 0.8(2) ?
    C2 N2 C1 O4 . . . . 177.58(16) ?
    C2 N2 C1 N1 . . . . -3.0(2) ?
    C1 N2 C2 O5 . . . . -177.36(17) ?
    C1 N2 C2 C3 . . . . 3.78(19) ?
    C1 N1 C3 C4 . . . . -119.10(17) ?
    C1 N1 C3 C2 . . . . 1.27(19) ?
    O5 C2 C3 N1 . . . . 178.20(17) ?
    N2 C2 C3 N1 . . . . -2.96(17) ?
    O5 C2 C3 C4 . . . . -59.3(2) ?
    N2 C2 C3 C4 . . . . 119.51(16) ?
    N1 C3 C4 C9 . . . . -133.99(17) ?
    C2 C3 C4 C9 . . . . 112.19(19) ?
    N1 C3 C4 C5 . . . . 49.1(2) ?
    C2 C3 C4 C5 . . . . -64.7(2) ?
    C9 C4 C5 C6 . . . . -1.0(3) ?
    C3 C4 C5 C6 . . . . 175.96(17) ?
    C4 C5 C6 C7 . . . . -0.5(3) ?
    C5 C6 C7 O6 . . . . -179.04(16) ?
    C5 C6 C7 C8 . . . . 1.6(3) ?
    O6 C7 C8 C9 . . . . 179.43(16) ?
    C6 C7 C8 C9 . . . . -1.3(3) ?
    C5 C4 C9 C8 . . . . 1.4(3) ?
    C3 C4 C9 C8 . . . . -175.60(17) ?
    C7 C8 C9 C4 . . . . -0.2(3) ?
loop_
    _geom_hbond_atom_site_label_D
    _geom_hbond_atom_site_label_H
    _geom_hbond_atom_site_label_A
    _geom_hbond_site_symmetry_A
    _geom_hbond_distance_DH
    _geom_hbond_distance_HA
    _geom_hbond_distance_DA
    _geom_hbond_angle_DHA
    _geom_hbond_publ_flag
    N2 H2 O4 2_656 0.883(18) 1.952(19) 2.8180(19) 166.7(17) yes
    N1 H1 O4 2_646 0.85(2) 2.535(19) 3.204(2) 136.5(16) yes
    N1 H1 O6 3_556 0.85(2) 2.36(2) 3.067(2) 141.1(17) yes
    O6 H6 O5 2_545 0.95(2) 1.78(2) 2.7223(18) 169.0(18) yes
_shelx_hkl_checksum     1008
_shelx_hkl_file
;
   1   0   0    8.90    0.27
  -2   0   0   12.94    0.50
  -3   0   0  219.18    3.17
   3   0   0  219.41    3.24
   4   0   0  200.17    3.27
  -4   0   0  203.96    3.18
   5   0   0    2.69    0.44
  -5   0   0    2.22    0.40
  -6   0   0    0.65    0.36
   6   0   0    0.19    0.27
  -7   0   0   10.46    0.93
   7   0   0   10.80    0.85
   8   0   0   -0.56    0.34
  -8   0   0   -0.05    0.44
  -9   0   0   10.05    1.03
   9   0   0    9.64    1.09
 -10   0   0    0.25    0.47
  10   0   0    0.42    0.44
  11   0   0    0.90    0.59
 -11   0   0    0.49    0.52
  12   0   0    6.67    1.13
 -12   0   0    5.37    0.97
 -13   0   0    3.54    0.89
  13   0   0    1.28    0.76
   0   1   0    0.03    0.14
   0   1   0   -0.35    0.12
   1  -1   0  150.82    1.94
  -1  -1   0  152.71    2.11
   1   1   0  149.53    2.11
   1   1   0  153.62    2.00
  -1   1   0  149.64    1.99
  -1   1   0  150.62    2.12
  -2  -1   0  178.89    2.58
   2  -1   0  179.86    2.51
   2   1   0  178.69    2.56
   2   1   0  176.42    2.48
  -2   1   0  177.41    2.59
   3  -1   0  217.24    3.20
  -3  -1   0  219.72    3.23
   3   1   0  218.42    2.98
   3   1   0  221.20    3.25
  -3   1   0  213.94    3.19
   4  -1   0   76.67    1.71
  -4  -1   0   76.63    1.70
  -4   1   0   78.59    1.71
   4   1   0   79.04    1.75
   4   1   0   79.09    1.42
  -5  -1   0   66.13    1.70
   5  -1   0   64.85    1.70
   5   1   0   64.81    1.73
   5   1   0   64.83    1.29
  -5   1   0   64.99    1.67
   6  -1   0    9.45    0.72
  -6  -1   0   10.90    0.84
  -6   1   0    9.68    0.75
   6   1   0   10.57    0.78
  -7  -1   0   15.47    1.07
   7  -1   0   16.99    1.01
   7   1   0   16.23    1.08
  -7   1   0   16.26    1.01
   8  -1   0    0.63    0.46
  -8  -1   0    0.08    0.45
  -8   1   0    0.92    0.52
   8   1   0    0.81    0.47
   9  -1   0    0.00    0.42
  -9  -1   0    0.53    0.48
   9   1   0    0.17    0.45
  -9   1   0    0.83    0.50
 -10  -1   0    5.12    0.84
  10  -1   0    4.23    0.79
  10   1   0    3.83    0.80
 -10   1   0    4.44    0.80
  11  -1   0    0.11    0.44
 -11  -1   0   -0.32    0.47
 -11   1   0   -0.28    0.42
  11   1   0    0.72    0.53
 -12  -1   0    0.07    0.53
  12  -1   0    0.60    0.58
  12   1   0   -0.74    0.51
 -12   1   0    0.04    0.54
  13  -1   0   -0.15    0.63
  13   1   0    1.00    0.73
 -13   1   0   -0.74    0.52
   0   2   0  415.26    5.26
   0   2   0  393.24    5.26
   1  -2   0   93.67    1.30
  -1  -2   0   91.23    1.69
  -1   2   0   92.73    1.64
  -1   2   0   92.58    1.72
   1   2   0   92.56    1.73
   2  -2   0   29.91    0.72
  -2  -2   0   29.00    0.91
   2   2   0   28.87    0.91
  -2   2   0   30.69    0.94
  -2   2   0   28.93    0.80
   2   2   0   29.52    0.80
  -3  -2   0   63.13    1.50
   3  -2   0   65.40    1.34
  -3   2   0   60.92    1.51
   3   2   0   63.07    1.43
   3   2   0   60.89    1.40
  -4  -2   0    0.25    0.29
   4  -2   0    0.25    0.21
  -4   2   0    0.23    0.25
   4   2   0    0.31    0.23
   4   2   0    0.22    0.25
  -5  -2   0   32.82    1.25
   5  -2   0   34.61    1.20
  -5   2   0   31.76    1.22
   5   2   0   32.14    1.22
   5   2   0   29.89    1.03
  -6  -2   0   12.72    0.96
   6  -2   0   12.76    0.84
  -6   2   0   11.87    0.88
   6   2   0   11.53    0.84
   6   2   0   12.51    0.73
   7  -2   0    1.38    0.44
  -7  -2   0    1.57    0.55
   7   2   0    1.02    0.45
  -7   2   0    0.90    0.48
  -8  -2   0   15.13    1.14
   8  -2   0    9.59    0.99
   8   2   0   11.79    1.12
  -8   2   0   13.03    1.16
   9  -2   0    2.70    0.65
  -9  -2   0    2.41    0.65
  -9   2   0    2.11    0.61
   9   2   0    0.72    0.50
  10  -2   0    0.59    0.49
 -10  -2   0    1.36    0.62
  10   2   0    1.12    0.60
 -10   2   0    0.83    0.59
  11  -2   0    1.30    0.59
 -11  -2   0    0.02    0.53
  11   2   0   -0.11    0.53
 -11   2   0    0.47    0.58
 -12  -2   0   -0.51    0.52
  12  -2   0   -0.30    0.44
  12   2   0   -0.31    0.53
 -12   2   0   -0.01    0.59
   0   3   0    0.28    0.24
   0   3   0    0.19    0.21
  -1  -3   0  136.99    2.48
   1  -3   0  136.24    1.79
   1   3   0  129.82    2.48
  -1   3   0  133.33    2.42
  -1   3   0  133.66    2.50
  -2  -3   0   25.03    0.98
   2  -3   0   26.66    0.67
  -2   3   0   26.85    1.01
  -2   3   0   24.56    0.91
   2   3   0   25.65    0.99
  -3  -3   0    5.90    0.61
   3  -3   0    5.60    0.41
  -3   3   0    4.73    0.56
   3   3   0    7.64    0.53
   3   3   0    6.37    0.64
   4  -3   0    8.85    0.56
  -4  -3   0   10.54    0.80
   4   3   0    8.72    0.63
   4   3   0    8.87    0.75
  -4   3   0    8.22    0.75
   5  -3   0    0.08    0.27
  -5  -3   0    0.78    0.39
  -5   3   0   -0.26    0.33
   5   3   0    0.36    0.34
   5   3   0   -0.05    0.29
   6  -3   0    1.31    0.42
  -6  -3   0    1.01    0.51
  -6   3   0    0.81    0.44
   6   3   0    0.44    0.43
   6   3   0    0.97    0.42
  -7  -3   0    9.91    1.02
   7  -3   0    9.04    0.89
   7   3   0   10.21    1.04
  -7   3   0   11.45    1.10
  -8  -3   0    0.10    0.49
   8  -3   0    0.05    0.33
  -8   3   0   -0.30    0.40
   8   3   0    0.13    0.45
  -9  -3   0    2.39    0.71
   9  -3   0    3.06    0.66
   9   3   0    2.95    0.73
  -9   3   0    3.66    0.78
  10  -3   0   -0.02    0.37
 -10  -3   0    0.16    0.53
  10   3   0   -0.17    0.44
 -10   3   0   -0.29    0.50
  11  -3   0    0.08    0.45
 -11  -3   0    0.44    0.62
  11   3   0    0.50    0.58
 -11   3   0    0.00    0.49
  12  -3   0   -0.05    0.51
 -12   3   0    1.30    0.74
  12   3   0   -0.16    0.59
   0   4   0   -0.04    0.27
   0   4   0    0.47    0.31
  -1  -4   0    5.58    0.63
  -1   4   0    4.18    0.57
   1   4   0    5.71    0.67
  -1   4   0    5.02    0.61
  -2  -4   0    2.30    0.47
   2  -4   0    2.12    0.25
   2   4   0    2.88    0.53
  -2   4   0    2.49    0.49
  -2   4   0    2.18    0.43
  -3  -4   0   15.42    0.95
   3  -4   0   16.17    0.63
  -3   4   0   16.42    0.98
   3   4   0   17.64    1.05
  -4  -4   0   26.24    1.23
   4  -4   0   24.87    0.91
   4   4   0   24.49    1.24
  -4   4   0   25.79    1.29
  -5  -4   0   -0.18    0.40
   5  -4   0   -0.07    0.27
  -5   4   0    0.29    0.43
   5   4   0    0.37    0.41
   5   4   0    0.25    0.36
   6  -4   0   -0.21    0.32
  -6  -4   0   -0.20    0.45
  -6   4   0    0.10    0.45
   6   4   0    0.59    0.43
   6   4   0    0.01    0.41
  -7  -4   0    8.15    0.98
   7  -4   0    7.73    0.82
  -7   4   0    8.22    0.97
   7   4   0   10.86    1.04
  -8  -4   0   23.56    1.42
   8  -4   0   20.41    1.20
  -8   4   0   22.10    1.38
   8   4   0   21.18    1.34
   9  -4   0   15.99    1.19
  -9  -4   0   15.99    1.46
  -9   4   0   17.17    1.51
   9   4   0   17.08    1.32
 -10  -4   0   -0.45    0.53
  10  -4   0    0.37    0.46
  10   4   0    0.72    0.53
 -10   4   0    1.58    0.64
 -11  -4   0   -0.13    0.58
  11  -4   0    0.08    0.50
 -11   4   0    0.15    0.53
  11   4   0   -0.61    0.47
   0   5   0   -0.02    0.34
   0   5   0   -0.18    0.39
  -1  -5   0    9.42    0.94
   1   5   0   10.99    1.05
  -1   5   0    9.64    0.95
  -1   5   0    9.18    0.91
  -2  -5   0    3.44    0.63
   2   5   0    2.82    0.60
  -2   5   0    2.65    0.55
  -3  -5   0    9.17    0.93
   3   5   0    9.53    1.01
  -3   5   0    8.67    0.98
  -4  -5   0    6.41    0.83
   4   5   0   11.49    1.12
  -4   5   0   12.09    1.14
  -5  -5   0   -0.07    0.37
   5   5   0    0.56    0.48
  -5   5   0    0.07    0.37
  -6  -5   0   -0.48    0.40
  -6   5   0    1.11    0.52
  -7  -5   0    0.11    0.52
  -7   5   0    0.97    0.56
  -8  -5   0    2.11    0.71
  -8   5   0    3.64    0.80
  -9  -5   0    0.26    0.61
  -9   5   0    0.86    0.63
 -10  -5   0    1.66    0.78
 -10   5   0    0.04    0.55
 -11   5   0    0.37    0.67
   0  -6   0    4.40    0.77
  -1  -6   0   23.61    1.34
  -1   6   0   20.85    1.29
  -2  -6   0    1.95    0.58
  -2   6   0    1.72    0.59
   2   6   0    2.00    0.62
  -3  -6   0   11.33    1.11
  -3   6   0   10.55    1.10
  -4  -6   0    7.68    0.98
  -4   6   0    6.62    0.94
  -5  -6   0    7.62    1.01
  -5   6   0    8.35    1.08
  -6  -6   0    8.62    1.13
  -6   6   0    8.63    1.15
  -7  -6   0   -0.03    0.49
  -7   6   0    0.91    0.54
  -8  -6   0   10.78    1.34
  -8   6   0   10.47    1.28
  -9  -6   0    0.44    0.68
  -9   6   0   -0.49    0.53
 -10  -6   0    0.77    0.77
 -10   6   0   -0.07    0.58
   0  -7   0   -0.22    0.37
  -1  -7   0    1.91    0.62
   1  -7   0    2.27    0.62
  -1   7   0    2.78    0.69
  -2  -7   0   14.14    1.36
  -2   7   0   17.93    1.31
  -3  -7   0    2.12    0.65
  -3   7   0    3.22    0.78
  -4  -7   0    2.39    0.70
  -4   7   0    2.46    0.71
  -5  -7   0   -0.81    0.43
  -5   7   0   -0.90    0.35
  -6  -7   0    3.80    0.90
  -6   7   0    3.14    0.82
  -7  -7   0    1.14    0.72
  -7   7   0    0.24    0.61
  -8  -7   0    0.11    0.70
  -8   7   0   -0.56    0.54
   0  -8   0    0.58    0.55
  -1  -8   0    4.00    0.86
   1  -8   0    4.01    0.86
  -2  -8   0   -0.01    0.47
  -2   8   0    0.38    0.52
  -3  -8   0    0.82    0.63
  -3   8   0   -0.12    0.48
  -4  -8   0   -0.13    0.49
  -4   8   0    0.25    0.57
  -5  -8   0   -0.46    0.47
  -5   8   0    1.04    0.64
  -6  -8   0    0.30    0.71
  -6   8   0   -0.41    0.55
   0  -9   0   -1.03    0.44
   1  -9   0    0.15    0.52
  -1  -9   0    0.54    0.67
  -2  -9   0    0.16    0.62
   2  -9   0   -0.13    0.55
   3  -9   0   -0.23    0.46
  -3  -9   0    0.19    0.59
  -3   9   0    0.23    0.58
 -13   0   1   -0.70    0.56
  13   0  -1    0.21    0.59
  12   0  -1    0.14    0.57
 -12   0   1    0.00    0.53
 -11   0   1   -0.93    0.34
  11   0  -1    0.07    0.48
 -10   0   1    0.02    0.45
  10   0  -1   -0.39    0.33
  -9   0   1    0.76    0.53
   9   0  -1   -0.14    0.37
   8   0  -1    0.06    0.37
  -8   0   1    0.34    0.47
   7   0  -1    0.20    0.38
  -7   0   1    0.08    0.38
  -6   0   1    0.34    0.35
   6   0  -1   -0.01    0.29
  -5   0   1   -0.38    0.25
   5   0  -1    0.12    0.27
  -4   0   1   -0.06    0.23
   4   0  -1   -0.06    0.21
  -3   0   1    0.04    0.26
   3   0  -1   -0.26    0.22
   2   0  -1   -0.17    0.14
  -2   0   1   -0.13    0.17
  -1   0   1   -0.42    0.11
  -1   0  -1   -0.07    0.08
   1   0   1   -0.04    0.09
   1   0   1    0.09    0.10
   2   0   1   -0.07    0.15
  -2   0  -1   -0.11    0.18
   2   0   1   -0.39    0.15
  -3   0  -1   -0.04    0.18
   3   0   1   -0.07    0.17
   3   0   1    0.04    0.14
   4   0   1   -0.07    0.13
  -4   0  -1   -0.22    0.21
   4   0   1    0.02    0.21
  -5   0  -1   -0.11    0.27
   5   0   1   -0.01    0.13
   5   0   1    0.12    0.26
  -6   0  -1    0.27    0.34
   6   0   1    0.25    0.15
   6   0   1   -0.11    0.31
  -7   0  -1   -0.22    0.37
   7   0   1   -0.40    0.32
  -8   0  -1    0.49    0.38
   8   0   1    0.78    0.44
  -9   0  -1   -0.19    0.37
   9   0   1   -0.17    0.33
  10   0   1   -0.52    0.35
 -10   0  -1    0.35    0.46
 -11   0  -1   -0.80    0.41
  11   0   1    0.12    0.48
  12   0   1    0.35    0.56
  13   0   1    1.11    0.66
  13  -1  -1    0.22    0.63
 -13  -1   1    0.01    0.64
 -13   1   1    0.72    0.66
  13   1  -1    0.79    0.69
 -12  -1   1    0.01    0.53
  12  -1  -1    1.57    0.68
  12   1  -1    0.25    0.52
 -12   1   1   -0.34    0.46
  11  -1  -1    0.48    0.53
 -11  -1   1    0.43    0.60
 -11   1   1   -0.14    0.45
  11   1  -1    0.36    0.55
  10  -1  -1    0.83    0.51
 -10  -1   1    0.04    0.47
 -10   1   1    1.68    0.60
  10   1  -1   -0.05    0.47
  -9  -1   1   -0.08    0.45
   9  -1  -1    0.81    0.46
   9   1  -1    0.81    0.51
  -9   1   1    0.77    0.48
   8  -1  -1    0.62    0.45
  -8  -1   1   -0.22    0.41
  -8   1   1   -0.30    0.38
   8   1  -1    0.14    0.44
  -7  -1   1    1.12    0.50
   7  -1  -1    1.02    0.44
   7   1  -1    0.36    0.43
  -7   1   1    0.69    0.43
  -6  -1   1   -0.14    0.33
   6  -1  -1    0.17    0.28
  -6   1   1   -0.04    0.29
   6   1  -1   -0.21    0.25
  -5  -1   1    3.83    0.53
   5  -1  -1    4.20    0.51
   5   1  -1    3.52    0.50
  -5   1   1    2.93    0.46
   4  -1  -1  193.59    3.11
  -4  -1   1  191.22    3.17
   4   1  -1  192.62    3.20
   3  -1  -1  504.59    6.45
  -3  -1   1  515.24    6.62
  -3   1   1  515.18    6.57
   3   1  -1  509.96    6.58
   2  -1  -1   60.45    1.09
  -2  -1   1   59.09    1.24
  -2   1   1   60.32    0.98
  -2   1   1   59.58    1.22
   2   1  -1   59.87    1.18
  -1  -1   1  289.10    3.69
  -1   1   1  280.30    3.57
  -1   1   1  287.54    3.64
   0   1   1   77.91    1.28
   0   1  -1   77.79    1.24
   0   1   1   77.37    1.19
  -1  -1  -1  107.55    1.54
   1   1   1  102.30    1.65
   1   1   1  106.17    1.53
  -1   1  -1  104.33    1.60
  -2  -1  -1    0.68    0.21
   2  -1   1    0.69    0.21
   2   1   1    0.57    0.22
   2   1   1    1.46    0.26
  -2   1  -1    0.45    0.22
   3  -1   1    2.79    0.36
  -3  -1  -1    2.46    0.33
   3  -1   1    3.23    0.22
   3   1   1    3.00    0.32
   3   1   1    2.99    0.37
  -3   1  -1    2.51    0.33
   4  -1   1   16.10    0.42
  -4  -1  -1   15.38    0.72
   4  -1   1   14.33    0.72
   4   1   1   15.48    0.75
   4   1   1   15.73    0.60
  -4   1  -1   16.10    0.74
  -5  -1  -1    1.48    0.38
   5  -1   1    2.11    0.42
   5   1   1    1.30    0.27
   5   1   1    1.87    0.42
  -5   1  -1    1.94    0.37
   6  -1   1   20.75    1.07
  -6  -1  -1   22.15    1.05
   6   1   1   21.33    1.08
  -6   1  -1   21.97    1.05
   6   1   1   21.39    0.75
   7  -1   1    0.47    0.43
  -7  -1  -1    0.61    0.45
   7   1   1   -0.04    0.32
  -7   1  -1    0.61    0.43
   7   1   1    0.53    0.25
   8  -1   1   17.84    1.19
  -8  -1  -1   18.02    1.13
  -8   1  -1   17.96    1.13
   8   1   1   17.45    1.16
   9  -1   1    1.75    0.56
  -9  -1  -1    2.81    0.63
   9   1   1    2.60    0.67
  -9   1  -1    3.12    0.66
  10  -1   1    1.34    0.58
 -10  -1  -1    1.77    0.62
  10   1   1    2.11    0.71
 -10   1  -1    0.48    0.50
 -11  -1  -1    2.48    0.70
  11  -1   1    2.32    0.72
  11   1   1    4.27    0.92
 -11   1  -1    3.20    0.74
  12  -1   1    3.40    0.90
 -12   1  -1    1.58    0.70
  12   1   1    4.31    0.96
 -13  -2   1   -0.87    0.59
  13  -2  -1    0.33    0.61
 -13   2   1   -0.02    0.64
  13   2  -1   -0.97    0.55
  12  -2  -1    0.21    0.52
 -12  -2   1    0.32    0.54
 -12   2   1    0.68    0.62
  12   2  -1   -0.35    0.49
  11  -2  -1   -0.29    0.41
 -11  -2   1    0.52    0.55
 -11   2   1   -0.01    0.53
  11   2  -1    0.08    0.47
 -10  -2   1   -0.08    0.47
  10  -2  -1    0.14    0.45
 -10   2   1   -0.10    0.45
  10   2  -1    0.28    0.49
  -9  -2   1   21.02    1.32
   9  -2  -1   22.02    1.31
  -9   2   1   22.01    1.31
   9   2  -1   19.64    1.32
   8  -2  -1    6.24    0.83
  -8  -2   1    6.43    0.90
  -8   2   1    4.93    0.78
   8   2  -1    7.12    0.94
   7  -2  -1   34.02    1.41
  -7  -2   1   32.84    1.48
   7   2  -1   33.18    1.49
  -7   2   1   36.16    1.53
   6  -2  -1   17.25    0.94
  -6  -2   1   19.57    1.09
  -6   2   1   18.40    1.03
   6   2  -1   19.75    1.09
  -5  -2   1   39.99    1.40
   5  -2  -1   41.13    1.28
  -5   2   1   42.05    1.40
   5   2  -1   43.92    1.43
  -4  -2   1   28.48    1.10
   4  -2  -1   28.66    0.93
  -4   2   1   26.30    1.04
  -4   2   1   29.27    0.70
   4   2  -1   29.26    1.05
  -3  -2   1   31.39    1.05
   3  -2  -1   34.28    0.88
  -3   2   1   33.04    0.81
   3   2  -1   32.74    0.98
  -3   2   1   30.77    1.03
   2  -2  -1    4.00    0.27
  -2  -2   1    3.68    0.42
  -2   2   1    4.17    0.42
  -2   2   1    4.30    0.37
  -1  -2   1  132.71    2.22
  -1   2   1  133.20    2.17
  -1   2   1  128.95    2.13
   0   2  -1  894.03   10.61
   0   2   1  843.27   10.64
   0   2   1  902.63   10.53
  -1  -2  -1    0.72    0.21
   1   2   1    0.84    0.27
  -1   2  -1    1.51    0.30
   1   2   1    0.62    0.16
  -2  -2  -1   57.67    1.30
   2  -2   1   58.47    1.20
  -2   2  -1   59.81    1.37
   2   2   1   59.05    1.37
   2   2   1   59.40    1.21
   3  -2   1   15.80    0.66
  -3  -2  -1   16.03    0.73
   3   2   1   15.70    0.71
  -3   2  -1   16.68    0.76
   3   2   1   17.03    0.70
  -4  -2  -1   18.40    0.86
   4  -2   1   17.95    0.81
  -4   2  -1   19.25    0.89
   4   2   1   17.60    0.83
   4   2   1   17.80    0.78
   5  -2   1   26.84    1.09
   5  -2   1   27.01    0.65
  -5  -2  -1   27.08    1.12
   5   2   1   27.76    0.99
   5   2   1   27.06    1.11
  -5   2  -1   24.91    1.07
  -6  -2  -1    1.38    0.46
   6  -2   1    1.21    0.39
  -6   2  -1    0.21    0.35
   6   2   1    0.58    0.38
   6   2   1    1.07    0.34
  -7  -2  -1    0.53    0.45
   7  -2   1    0.35    0.41
   7   2   1    0.26    0.41
  -7   2  -1   -0.18    0.41
   7   2   1    0.11    0.29
  -8  -2  -1    2.15    0.60
   8  -2   1    1.89    0.55
   8   2   1    2.93    0.68
  -8   2  -1    2.50    0.61
  -9  -2  -1    7.66    0.93
   9  -2   1    7.78    0.98
  -9   2  -1    7.78    0.95
   9   2   1    5.47    0.89
 -10  -2  -1    1.48    0.62
  10  -2   1    0.86    0.54
 -10   2  -1    0.68    0.56
  10   2   1    0.61    0.56
  11  -2   1    2.29    0.72
  11   2   1    2.01    0.71
 -11   2  -1    1.66    0.70
  12  -2   1    0.37    0.58
  12   2   1    2.51    0.84
 -12   2  -1    1.23    0.64
 -12  -3   1   -0.21    0.58
  12  -3  -1    0.30    0.60
 -12   3   1    0.90    0.63
  12   3  -1    0.50    0.67
 -11  -3   1    0.39    0.59
  11  -3  -1    0.13    0.47
  11   3  -1    0.86    0.59
 -11   3   1    1.19    0.63
  10  -3  -1    1.15    0.52
 -10  -3   1    1.05    0.62
 -10   3   1    0.82    0.56
  10   3  -1    1.13    0.57
  -9  -3   1    0.81    0.56
   9  -3  -1    1.19    0.49
   9   3  -1    0.60    0.52
  -9   3   1    0.54    0.49
  -8  -3   1    0.40    0.49
   8  -3  -1    1.79    0.53
   8   3  -1    1.58    0.57
  -8   3   1    1.20    0.54
   7  -3  -1   46.53    1.65
  -7  -3   1   47.77    1.87
   7   3  -1   47.75    1.82
  -7   3   1   46.97    1.81
   6  -3  -1   56.19    1.67
  -6  -3   1   55.31    1.89
  -6   3   1   53.84    1.84
   6   3  -1   55.22    1.80
  -5  -3   1    0.59    0.43
   5  -3  -1    0.89    0.33
   5   3  -1    0.72    0.36
  -5   3   1    0.25    0.36
  -4  -3   1    0.38    0.35
   4  -3  -1    0.43    0.23
  -4   3   1    0.21    0.28
  -4   3   1    0.13    0.20
  -3  -3   1    5.03    0.60
   3  -3  -1    4.64    0.37
  -3   3   1    4.35    0.54
  -3   3   1    5.06    0.49
   2  -3  -1    1.78    0.19
  -2  -3   1    1.40    0.34
  -2   3   1    1.46    0.32
  -2   3   1    1.46    0.33
  -1  -3   1    7.18    0.55
  -1   3   1    7.17    0.61
  -1   3   1    7.38    0.63
   0   3   1  272.51    4.04
   0   3  -1  271.22    4.11
   0   3   1  265.03    4.10
  -1  -3  -1   43.93    1.23
   1   3   1   45.24    1.32
  -1   3  -1   45.13    1.31
   2  -3   1    2.39    0.29
  -2  -3  -1    1.71    0.38
  -2   3  -1    1.56    0.37
   2   3   1    2.00    0.29
   2   3   1    2.42    0.41
  -3  -3  -1   37.72    1.25
   3  -3   1   37.45    1.05
   3   3   1   37.36    1.28
  -3   3  -1   39.79    1.30
   3   3   1   37.75    1.09
  -4  -3  -1  131.57    2.69
   4  -3   1  135.90    2.54
  -4   3  -1  136.29    2.81
   4   3   1  136.61    2.61
   4   3   1  134.93    2.71
   5  -3   1    3.04    0.51
  -5  -3  -1    3.26    0.57
  -5   3  -1    3.74    0.59
   5   3   1    3.99    0.58
   5   3   1    3.54    0.55
  -6  -3  -1   12.59    1.00
   6  -3   1   13.94    0.91
   6   3   1   13.27    0.92
  -6   3  -1   14.47    1.04
   6   3   1   12.10    0.92
  -7  -3  -1    5.27    0.80
   7  -3   1    3.64    0.64
   7   3   1    3.98    0.71
  -7   3  -1    5.60    0.83
   7   3   1    3.92    0.61
  -8  -3  -1   10.34    1.05
   8  -3   1    9.29    0.98
  -8   3  -1    8.74    1.01
   8   3   1   10.81    0.93
   8   3   1    8.74    0.99
  -9  -3  -1   -0.37    0.44
   9  -3   1    0.24    0.40
  -9   3  -1   -0.38    0.43
   9   3   1    0.26    0.45
 -10  -3  -1    0.16    0.54
  10  -3   1    0.63    0.52
  10   3   1    0.55    0.56
 -10   3  -1    1.65    0.66
  11  -3   1    0.34    0.51
  11   3   1    0.12    0.51
 -11   3  -1    0.47    0.61
  12  -3   1    1.04    0.65
 -12   3  -1    0.38    0.66
  12   3   1    0.32    0.67
  12  -4  -1    1.86    0.74
 -12  -4   1    1.03    0.80
 -12   4   1    2.59    0.86
  11  -4  -1    0.09    0.52
 -11  -4   1    0.43    0.67
 -11   4   1    0.12    0.55
 -10  -4   1    2.37    0.79
  10  -4  -1    2.03    0.64
 -10   4   1    2.73    0.82
  -9  -4   1    5.80    1.00
   9  -4  -1    7.12    0.92
  -9   4   1    7.76    1.04
   8  -4  -1    1.14    0.45
  -8  -4   1    1.30    0.63
  -8   4   1    0.99    0.56
   7  -4  -1    5.10    0.69
  -7  -4   1    3.58    0.76
  -7   4   1    5.76    0.87
   6  -4  -1    3.73    0.57
  -6  -4   1    3.51    0.68
  -6   4   1    4.17    0.72
   5  -4  -1   27.17    1.01
  -5  -4   1   25.35    1.35
  -5   4   1   23.75    1.28
  -4  -4   1    8.81    0.87
   4  -4  -1    8.87    0.55
  -4   4   1    6.02    0.75
  -4   4   1    8.67    0.74
   3  -4  -1   48.75    1.02
  -3   4   1   46.93    1.43
  -3   4   1   46.98    1.57
  -2  -4   1    1.20    0.42
  -2   4   1    1.63    0.42
  -2   4   1    0.63    0.34
  -1  -4   1    0.63    0.32
  -1   4   1    0.75    0.39
  -1   4   1    0.93    0.37
   0   4   1   28.94    1.21
   0   4   1   29.78    1.19
   0   4  -1   29.51    1.22
  -1  -4  -1   11.22    0.74
  -1   4  -1    9.72    0.74
   1   4   1   10.85    0.82
   2  -4   1   24.45    0.75
  -2  -4  -1   25.41    1.11
  -2   4  -1   25.03    1.18
   2   4   1   22.82    1.11
  -3  -4  -1   45.55    1.54
   3  -4   1   46.10    1.20
   3   4   1   43.17    1.22
  -3   4  -1   48.30    1.65
   3   4   1   48.80    1.65
  -4  -4  -1   12.67    0.89
   4  -4   1   12.45    0.72
   4   4   1   13.53    0.95
   4   4   1   12.45    0.77
  -4   4  -1   14.63    0.97
  -5  -4  -1    6.57    0.82
   5  -4   1    4.69    0.60
   5   4   1    4.54    0.66
   5   4   1    5.02    0.70
  -5   4  -1    4.64    0.73
   6  -4   1   27.27    1.23
  -6  -4  -1   25.23    1.38
   6   4   1   28.13    1.34
  -6   4  -1   24.89    1.36
   6   4   1   23.90    1.26
  -7  -4  -1   -0.43    0.43
   7  -4   1    0.20    0.38
   7   4   1   -0.08    0.34
   7   4   1    0.41    0.44
  -7   4  -1    0.21    0.44
   8  -4   1   -0.17    0.37
  -8  -4  -1   -0.15    0.49
  -8   4  -1    0.75    0.52
   8   4   1    0.12    0.48
   8   4   1    0.17    0.41
  -9  -4  -1    3.31    0.79
   9  -4   1    2.65    0.66
  -9   4  -1    3.20    0.78
   9   4   1    4.23    0.82
  10  -4   1    1.84    0.64
  10   4   1    1.23    0.62
 -10   4  -1    2.19    0.72
  11  -4   1   -0.29    0.45
  11   4   1   -0.49    0.56
 -11   4  -1   -0.12    0.51
 -11  -5   1   -0.54    0.63
 -11   5   1    0.57    0.70
 -10  -5   1    1.48    0.72
 -10   5   1    2.68    0.81
  -9  -5   1    0.03    0.56
  -9   5   1   -0.40    0.45
  -8  -5   1    4.96    0.95
  -8   5   1    4.49    0.88
  -7  -5   1    2.26    0.70
  -7   5   1    2.71    0.72
  -6  -5   1    6.97    0.96
  -6   5   1    6.18    0.91
  -5  -5   1   14.62    1.16
  -5   5   1   14.04    1.08
  -4  -5   1    5.86    0.83
  -4   5   1    5.31    0.81
  -3  -5   1    0.90    0.48
  -3   5   1    0.91    0.43
  -3   5   1    0.59    0.44
  -2  -5   1    0.75    0.44
  -2   5   1    1.47    0.49
  -2   5   1    1.55    0.51
  -1  -5   1    3.05    0.58
  -1   5   1    2.09    0.55
  -1   5   1    2.52    0.55
   0  -5   1    7.18    0.85
   0   5   1    6.57    0.78
   0   5  -1    6.53    0.79
   0   5   1    6.39    0.78
  -1  -5  -1    6.01    0.74
  -1   5  -1    7.63    0.87
   1   5   1    6.30    0.81
  -2  -5  -1   21.64    1.18
  -2   5  -1   23.10    1.29
   2   5   1   26.48    1.34
  -3  -5  -1    1.84    0.53
  -3   5  -1    1.57    0.54
   3   5   1    0.61    0.45
  -4  -5  -1    9.75    0.97
   4   5   1    8.59    0.97
  -4   5  -1    8.38    0.98
  -5  -5  -1    0.82    0.47
  -5   5  -1    0.34    0.46
   5   5   1    0.63    0.44
  -6  -5  -1    6.84    0.93
   6   5   1    6.08    0.78
   6   5   1    6.65    0.88
  -6   5  -1    6.09    0.88
  -7  -5  -1    0.10    0.52
   7   5   1    0.16    0.42
  -7   5  -1    0.15    0.44
   7   5   1    0.74    0.47
  -8  -5  -1    1.71    0.67
   8   5   1    0.45    0.46
  -8   5  -1    0.24    0.48
  -9  -5  -1    0.59    0.66
  -9   5  -1    0.43    0.55
   9   5   1    0.53    0.53
  10   5   1    0.54    0.59
 -10   5  -1    0.25    0.62
 -10  -6   1    0.28    0.73
 -10   6   1    0.54    0.67
  -9  -6   1   -0.25    0.66
  -9   6   1    1.53    0.73
  -8  -6   1    1.47    0.73
  -8   6   1    2.68    0.77
  -7  -6   1    0.03    0.53
  -7   6   1    0.58    0.56
  -6  -6   1    0.16    0.54
  -6   6   1    0.16    0.46
  -5  -6   1    0.25    0.44
  -5   6   1    0.28    0.44
  -4  -6   1    6.86    0.96
  -4   6   1    6.46    0.93
  -3  -6   1    6.40    0.91
  -3   6   1    5.39    0.83
  -2  -6   1    2.77    0.66
  -2   6   1    1.79    0.55
  -2   6   1    2.91    0.65
  -1  -6   1    2.54    0.61
  -1   6   1    3.55    0.67
  -1   6   1    3.96    0.73
   0  -6   1    3.20    0.68
   0  -6  -1    4.04    0.70
   0   6   1    3.74    0.76
   0   6   1    3.25    0.66
  -1  -6  -1    5.11    0.78
  -1   6  -1    5.31    0.82
   1   6   1    5.25    0.84
  -2  -6  -1   -0.02    0.39
   2   6   1   -0.34    0.35
  -2   6  -1   -0.29    0.35
  -3  -6  -1   -0.51    0.34
  -3   6  -1   -0.12    0.37
   3   6   1    0.14    0.42
  -4  -6  -1    2.53    0.67
   4   6   1    3.20    0.72
  -4   6  -1    4.88    0.83
  -5  -6  -1    0.90    0.52
  -5   6  -1    0.75    0.47
   5   6   1    0.13    0.44
  -6  -6  -1    0.72    0.56
  -6   6  -1    0.35    0.51
   6   6   1   -0.81    0.30
  -7  -6  -1    0.29    0.55
  -7   6  -1    0.27    0.57
  -8  -6  -1    8.54    1.22
  -8   6  -1    7.70    1.14
  -9   6  -1    2.93    0.84
  -8  -7   1    0.77    0.67
  -8   7   1    0.46    0.60
  -7  -7   1   -0.18    0.55
  -7   7   1    0.10    0.59
  -6  -7   1   -0.08    0.50
  -6   7   1    0.03    0.50
  -5  -7   1    1.83    0.70
  -5   7   1    0.70    0.58
  -4  -7   1   -0.14    0.44
  -4   7   1    0.89    0.57
  -3  -7   1    0.55    0.56
  -3   7   1    0.44    0.48
  -2  -7   1    2.10    0.64
  -2   7   1    0.94    0.54
  -1  -7   1    0.47    0.48
  -1   7   1   -0.18    0.37
   0  -7   1    0.74    0.54
   0  -7  -1    1.02    0.51
   0   7   1    0.90    0.57
   1  -7   1   -0.28    0.38
  -1  -7  -1    0.50    0.46
   1   7   1    0.99    0.56
  -2  -7  -1    5.00    0.85
  -2   7  -1    3.14    0.78
   2   7   1    4.57    0.88
  -3  -7  -1    3.47    0.76
  -3   7  -1    2.14    0.70
   3   7   1    3.93    0.80
  -4  -7  -1    1.10    0.60
   4   7   1    0.37    0.54
  -4   7  -1    0.77    0.54
  -5  -7  -1    7.75    1.07
  -5   7  -1    9.18    1.21
  -6  -7  -1   -0.19    0.50
  -6   7  -1   -0.83    0.46
  -7  -7  -1    0.17    0.64
  -7   7  -1   -0.14    0.52
  -8   7  -1    0.75    0.69
  -6  -8   1    0.08    0.65
  -6   8   1    1.99    0.82
  -5  -8   1   -0.17    0.61
  -5   8   1    0.32    0.59
  -4  -8   1    0.02    0.49
  -4   8   1    0.14    0.52
  -3  -8   1    0.21    0.52
  -3   8   1    1.70    0.67
  -2  -8   1    0.27    0.52
  -2   8   1    0.08    0.52
   1  -8  -1    5.39    0.93
  -1  -8   1    5.57    0.98
   0  -8   1    1.77    0.66
   0  -8  -1    0.82    0.51
   1  -8   1    1.32    0.61
  -1  -8  -1    1.86    0.65
  -2  -8  -1   -0.11    0.49
   2  -8   1    0.78    0.56
  -2   8  -1    0.39    0.52
  -3  -8  -1    0.97    0.65
  -3   8  -1    1.10    0.65
  -4  -8  -1    0.50    0.60
  -4   8  -1   -0.23    0.56
  -5  -8  -1    3.81    0.95
  -5   8  -1    4.30    0.99
  -6  -8  -1    2.06    0.88
  -6   8  -1    3.95    0.96
  -3  -9   1    0.63    0.67
  -3   9   1    0.79    0.70
   2  -9  -1    0.49    0.56
  -2  -9   1   -0.41    0.52
   1  -9  -1    0.26    0.57
  -1  -9   1    0.29    0.64
   0  -9   1    0.02    0.59
   0  -9  -1   -0.70    0.44
  -1  -9  -1    1.69    0.76
   1  -9   1    1.22    0.69
  -2  -9  -1   -0.67    0.49
   2  -9   1    0.91    0.70
 -13   0   2    1.95    0.78
  13   0  -2    1.02    0.65
  12   0  -2    1.12    0.61
 -12   0   2    1.90    0.74
  11   0  -2    0.05    0.46
 -11   0   2   -0.22    0.43
  10   0  -2    3.89    0.82
 -10   0   2    4.17    0.83
  -9   0   2   15.92    1.35
   9   0  -2   15.62    1.17
   8   0  -2   56.62    2.04
  -8   0   2   55.61    1.94
  -7   0   2  253.75    4.49
   7   0  -2  252.37    4.59
  -6   0   2  339.10    4.18
   6   0  -2  348.57    5.44
  -6   0   2  338.45    5.36
  -5   0   2   18.10    0.50
   5   0  -2   19.61    0.90
  -4   0   2  294.11    3.64
   4   0  -2  287.57    4.27
  -4   0   2  286.53    4.30
  -3   0   2 1000.00   11.56
  -2   0   2  546.18    6.52
  -2   0   2  547.52    6.74
  -1   0   2  111.13    1.64
  -1   0   2  110.04    1.60
   0   0   2   19.31    0.54
   0   0  -2   18.93    0.34
   0   0   2   19.13    0.35
  -1   0  -2   23.29    0.41
   1   0   2   23.97    0.63
  -2   0  -2   -0.35    0.13
   2   0   2   -0.31    0.16
   2   0   2   -0.22    0.18
   3   0   2   16.94    0.72
   3   0   2   15.58    0.55
  -3   0  -2   15.36    0.56
  -4   0  -2  206.11    3.10
   4   0   2  205.72    3.44
   4   0   2  208.73    2.91
  -5   0  -2  163.01    2.77
   5   0   2  162.04    3.15
   5   0   2  160.57    2.39
  -6   0  -2    3.98    0.55
   6   0   2    3.89    0.36
   6   0   2    3.04    0.54
  -7   0  -2   12.54    0.89
  -8   0  -2   56.79    1.80
   8   0   2   52.65    2.01
   9   0   2    3.39    0.70
  -9   0  -2    3.71    0.66
  10   0   2    0.29    0.47
 -10   0  -2    0.28    0.43
  11   0   2    1.45    0.61
  12   0   2    1.32    0.68
  13  -1  -2    5.48    1.10
 -13  -1   2    3.91    0.95
  13   1  -2    2.50    0.86
 -13   1   2    5.04    1.01
  12  -1  -2   -0.59    0.41
 -12  -1   2    0.06    0.56
 -12   1   2    0.27    0.49
  12   1  -2   -0.22    0.50
 -11  -1   2   -0.25    0.47
  11  -1  -2   -0.46    0.40
  11   1  -2   -0.18    0.46
 -11   1   2   -0.31    0.44
  10  -1  -2    0.50    0.47
 -10  -1   2    0.54    0.49
 -10   1   2    1.09    0.54
  10   1  -2    1.13    0.58
  -9  -1   2    0.68    0.50
   9  -1  -2   -0.09    0.42
  -9   1   2    0.47    0.49
   9   1  -2    0.11    0.46
  -8  -1   2   -0.03    0.44
   8  -1  -2    0.43    0.47
  -8   1   2    0.30    0.42
   8   1  -2    0.21    0.44
  -7  -1   2    1.60    0.52
   7  -1  -2    1.42    0.50
  -7   1   2    1.73    0.55
   7   1  -2    1.01    0.47
  -6  -1   2    8.17    0.81
   6  -1  -2    8.07    0.78
   6   1  -2    8.00    0.78
  -6   1   2    6.67    0.71
  -5  -1   2   58.24    1.66
   5  -1  -2   59.43    1.59
  -5   1   2   57.84    1.61
   5   1  -2   56.66    1.62
   4  -1  -2  132.02    2.36
  -4  -1   2  134.07    2.51
   4   1  -2  129.28    2.44
  -4   1   2  128.32    1.80
   3  -1  -2  469.12    5.93
  -3  -1   2  467.86    6.16
  -3   1   2  455.89    6.03
  -3   1   2  460.22    5.60
  -2  -1   2   81.59    1.56
  -2   1   2   78.88    1.49
  -2   1   2   81.51    1.36
  -1  -1   2  858.84    9.97
  -1   1   2  814.05    9.93
  -1   1   2  852.13    9.85
   0  -1   2  112.39    1.68
   0   1   2  111.13    1.55
   0   1   2  111.01    1.81
  -1  -1  -2   36.95    0.70
   1   1   2   37.01    0.96
   1   1   2   37.98    0.85
  -1   1  -2   38.02    0.83
   2  -1   2    8.67    0.50
   2  -1   2    8.57    0.42
  -2  -1  -2    8.53    0.41
   2   1   2    9.76    0.50
   2   1   2    8.76    0.52
  -2   1  -2    9.37    0.45
  -3  -1  -2   15.62    0.61
   3  -1   2   15.18    0.51
   3  -1   2   16.40    0.72
   3   1   2   14.79    0.67
   3   1   2   15.54    0.64
  -3   1  -2   16.21    0.64
   4  -1   2    7.00    0.39
   4  -1   2    6.13    0.59
  -4  -1  -2    8.25    0.57
  -4   1  -2    6.68    0.56
   4   1   2    6.94    0.64
   4   1   2    6.98    0.51
   5  -1   2    1.70    0.25
   5  -1   2    1.64    0.42
  -5  -1  -2    1.57    0.36
   5   1   2    1.17    0.29
  -5   1  -2    1.66    0.37
   5   1   2    1.37    0.37
   6  -1   2   24.62    0.65
   6  -1   2   24.94    1.20
  -6  -1  -2   25.00    1.10
   6   1   2   25.51    0.90
  -6   1  -2   25.75    1.11
   6   1   2   25.45    1.23
   7  -1   2    3.96    0.70
  -7  -1  -2    4.25    0.65
   7   1   2    5.29    0.77
   7   1   2    4.91    0.50
  -7   1  -2    4.13    0.63
   8  -1   2    0.44    0.42
  -8  -1  -2    0.64    0.47
  -8   1  -2    0.39    0.41
   8   1   2    0.62    0.45
  -9  -1  -2    1.49    0.54
   9  -1   2    1.83    0.59
  -9   1  -2    1.77    0.55
   9   1   2    0.97    0.49
 -10  -1  -2    0.18    0.48
  10  -1   2    0.89    0.56
  10   1   2    0.14    0.44
 -10   1  -2    0.23    0.46
  11  -1   2    1.61    0.68
  11   1   2    1.23    0.63
  12  -1   2    0.03    0.55
  12   1   2   -0.60    0.52
 -13  -2   2    1.86    0.80
  13  -2  -2    1.08    0.71
 -13   2   2    0.43    0.69
  12  -2  -2    1.12    0.62
 -12  -2   2   -0.12    0.56
 -12   2   2    0.09    0.58
  12   2  -2   -0.12    0.49
 -11  -2   2    0.56    0.59
  11  -2  -2    1.33    0.60
 -11   2   2   -0.07    0.51
  11   2  -2    0.37    0.49
 -10  -2   2    2.53    0.77
  10  -2  -2    1.12    0.60
  10   2  -2    2.29    0.67
 -10   2   2    2.90    0.74
   9  -2  -2   12.52    1.19
  -9  -2   2   10.76    1.14
   9   2  -2   12.01    1.21
  -9   2   2   11.68    1.17
   8  -2  -2   27.27    1.41
  -8  -2   2   27.41    1.55
  -8   2   2   30.35    1.48
   8   2  -2   28.33    1.52
   7  -2  -2    2.59    0.57
  -7  -2   2    1.33    0.53
   7   2  -2    2.34    0.59
  -7   2   2    1.37    0.51
   6  -2  -2   -0.20    0.28
  -6  -2   2    0.04    0.36
  -6   2   2    0.12    0.31
   6   2  -2    0.38    0.33
  -5  -2   2    0.43    0.37
   5  -2  -2    0.59    0.28
  -5   2   2    0.98    0.38
  -5   2   2    0.45    0.18
  -4  -2   2   50.67    1.48
   4  -2  -2   48.27    1.24
  -4   2   2   49.29    1.45
  -4   2   2   51.81    1.07
   3  -2  -2    4.61    0.39
  -3  -2   2    4.35    0.50
  -3   2   2    4.53    0.49
  -3   2   2    5.42    0.41
  -2  -2   2    5.20    0.49
  -2   2   2    5.26    0.48
  -2   2   2    5.28    0.44
  -1  -2   2  300.60    4.26
  -1   2   2  303.58    4.21
  -1   2   2  304.65    4.14
   0   2   2   20.80    0.69
   0   2  -2   21.83    0.75
   0   2   2   21.78    0.47
  -1  -2  -2  190.01    2.77
  -1   2  -2  193.59    2.94
   1   2   2  187.99    3.02
   1   2   2  195.49    2.63
  -2  -2  -2    0.22    0.19
   2   2   2    0.69    0.22
  -2   2  -2    0.52    0.22
   2   2   2    0.63    0.26
   3  -2   2    2.07    0.34
  -3  -2  -2    1.99    0.34
  -3   2  -2    1.90    0.36
   3   2   2    2.39    0.39
   3   2   2    2.19    0.35
   4  -2   2   55.46    1.18
  -4  -2  -2   54.50    1.42
   4  -2   2   56.61    1.53
  -4   2  -2   57.46    1.50
   4   2   2   58.41    1.54
   4   2   2   54.27    1.43
  -5  -2  -2    5.15    0.59
   5  -2   2    5.16    0.63
   5  -2   2    5.41    0.38
   5   2   2    4.39    0.60
  -5   2  -2    4.69    0.59
   5   2   2    5.22    0.57
   6  -2   2    0.60    0.37
  -6  -2  -2    1.42    0.47
  -6   2  -2    0.67    0.44
   6   2   2    0.23    0.31
   6   2   2    0.27    0.41
  -7  -2  -2    0.64    0.46
   7  -2   2    0.75    0.46
  -7   2  -2    0.30    0.44
   7   2   2    0.54    0.45
   7   2   2    0.25    0.34
   8  -2   2    0.95    0.49
  -8  -2  -2    0.20    0.41
  -8   2  -2    0.65    0.46
   8   2   2    0.12    0.40
  -9  -2  -2    6.34    0.87
   9  -2   2    8.55    1.07
   9   2   2    6.16    0.93
  -9   2  -2    7.05    0.92
  10  -2   2    0.22    0.42
  10   2   2   -1.07    0.30
 -10   2  -2   -0.40    0.41
  11  -2   2    0.21    0.54
  11   2   2    0.16    0.54
 -11   2  -2    0.05    0.48
  12  -2   2   -0.02    0.56
  12   2   2   -0.57    0.56
 -12  -3   2    0.23    0.63
  12  -3  -2    0.25    0.52
 -12   3   2    0.29    0.61
 -11  -3   2   -0.07    0.53
  11  -3  -2    1.01    0.58
 -11   3   2    0.60    0.56
  10  -3  -2    0.48    0.48
 -10  -3   2    1.41    0.63
 -10   3   2    1.57    0.64
  -9  -3   2   17.41    1.31
   9  -3  -2   16.74    1.18
  -9   3   2   17.49    1.32
  -8  -3   2   12.93    1.22
   8  -3  -2   11.40    1.05
  -8   3   2   12.00    1.17
  -7  -3   2    2.30    0.68
   7  -3  -2    2.34    0.52
  -7   3   2    1.27    0.52
  -6  -3   2    0.88    0.50
   6  -3  -2    1.94    0.47
  -6   3   2    2.20    0.54
   5  -3  -2   52.69    1.45
  -5  -3   2   56.06    1.79
  -5   3   2   51.97    1.25
  -5   3   2   56.03    1.79
   4  -3  -2   10.92    0.57
  -4  -3   2   10.93    0.80
  -4   3   2    9.82    0.74
  -4   3   2   10.36    0.60
  -3  -3   2    4.15    0.55
  -3   3   2    4.16    0.52
  -3   3   2    4.28    0.47
  -2  -3   2    2.85    0.45
  -2   3   2    3.55    0.48
  -2   3   2    3.33    0.45
  -1  -3   2   11.28    0.68
  -1   3   2   10.88    0.65
  -1   3   2   11.25    0.68
   0   3   2    9.11    0.63
   0   3  -2    9.47    0.62
   0   3   2    9.60    0.61
  -1  -3  -2   34.10    1.06
   1   3   2   31.83    1.15
  -1   3  -2   33.69    1.13
   1   3   2   35.41    0.77
  -2  -3  -2    1.17    0.31
   2   3   2    1.46    0.41
   2   3   2    1.53    0.27
  -2   3  -2    0.95    0.33
   3  -3   2    7.80    0.55
  -3  -3  -2    8.69    0.63
   3   3   2    8.85    0.57
   3   3   2    8.59    0.76
  -3   3  -2    8.20    0.64
  -4  -3  -2   15.45    0.86
   4  -3   2   16.23    0.83
   4   3   2   15.56    0.92
   4   3   2   15.10    0.81
  -4   3  -2   15.54    0.93
  -5  -3  -2    5.59    0.70
   5  -3   2    6.01    0.66
   5   3   2    4.95    0.65
   5   3   2    5.28    0.65
  -5   3  -2    4.95    0.68
  -6  -3  -2   20.96    1.15
   6  -3   2   19.18    1.07
   6   3   2   18.88    1.10
  -6   3  -2   19.57    1.15
   6   3   2   18.56    1.05
   7  -3   2    6.11    0.80
  -7  -3  -2    5.68    0.78
   7   3   2    6.34    0.84
   7   3   2    6.57    0.76
  -7   3  -2    6.60    0.84
   8  -3   2   11.27    1.13
  -8  -3  -2   13.38    1.06
  -8   3  -2   14.37    1.10
   8   3   2   11.72    1.16
  -9  -3  -2    3.47    0.72
   9  -3   2    3.01    0.69
  -9   3  -2    2.95    0.70
   9   3   2    3.19    0.73
  10  -3   2   -0.02    0.44
 -10   3  -2    0.72    0.54
  10   3   2   -0.55    0.43
  11  -3   2   -0.27    0.49
  11   3   2    0.07    0.50
 -11   3  -2   -0.04    0.55
  12  -3   2    1.47    0.74
  12   3   2    2.50    0.88
  12  -4  -2    0.39    0.56
 -12  -4   2   -0.58    0.60
 -12   4   2    0.65    0.70
 -11  -4   2   -0.71    0.57
  11  -4  -2    0.11    0.48
 -11   4   2    0.89    0.64
 -10  -4   2    0.18    0.64
  10  -4  -2    1.58    0.59
 -10   4   2    0.85    0.62
   9  -4  -2    1.05    0.47
  -9  -4   2    0.89    0.62
  -9   4   2    0.95    0.56
   8  -4  -2    1.04    0.46
  -8  -4   2    0.93    0.56
  -8   4   2   -0.25    0.41
   7  -4  -2    2.84    0.56
  -7  -4   2    1.67    0.65
  -7   4   2    1.94    0.59
   6  -4  -2    1.05    0.41
  -6  -4   2    0.54    0.50
  -6   4   2   -0.70    0.37
   5  -4  -2    6.72    0.61
  -5  -4   2    5.16    0.77
  -5   4   2    5.64    0.59
  -5   4   2    5.53    0.76
   4  -4  -2    2.40    0.35
  -4  -4   2    3.35    0.64
  -4   4   2    2.20    0.53
  -4   4   2    2.12    0.45
  -3  -4   2   30.74    1.36
  -3   4   2   27.89    1.23
  -3   4   2   29.61    1.16
  -2  -4   2    2.06    0.48
  -2   4   2    2.62    0.48
  -2   4   2    2.23    0.50
  -1  -4   2   41.23    1.43
  -1   4   2   39.08    1.38
  -1   4   2   39.54    1.38
   0  -4   2  238.46    4.10
   0   4   2  233.84    4.11
   0   4   2  236.83    3.94
   0   4  -2  237.40    4.09
  -1  -4  -2   14.26    0.83
   1   4   2   14.57    0.92
  -1   4  -2   13.33    0.90
  -2  -4  -2   11.22    0.76
   2  -4   2   12.41    0.63
   2   4   2   12.14    0.87
  -2   4  -2   11.74    0.87
   2   4   2   11.72    0.56
  -3  -4  -2    3.13    0.56
   3  -4   2    3.07    0.43
   3   4   2    3.30    0.46
   3   4   2    4.05    0.65
  -3   4  -2    2.56    0.54
  -4  -4  -2    0.66    0.43
   4  -4   2    0.66    0.34
   4   4   2    0.03    0.39
  -4   4  -2    0.67    0.40
   4   4   2    0.63    0.33
   5  -4   2    0.84    0.41
  -5  -4  -2    0.09    0.44
   5   4   2    0.34    0.43
   5   4   2    0.72    0.42
  -5   4  -2    0.32    0.39
   6  -4   2    0.59    0.41
  -6  -4  -2    0.06    0.43
   6   4   2    0.58    0.45
   6   4   2    0.83    0.44
  -6   4  -2    0.86    0.44
   7  -4   2    0.74    0.43
  -7  -4  -2    0.35    0.49
   7   4   2    0.49    0.43
  -7   4  -2    1.25    0.52
   7   4   2    0.71    0.45
   8  -4   2    1.04    0.49
  -8  -4  -2    1.41    0.63
   8   4   2    2.08    0.62
   8   4   2    1.10    0.49
  -8   4  -2    1.54    0.63
   9  -4   2    0.45    0.47
  -9   4  -2    1.29    0.62
   9   4   2   -0.15    0.51
  10  -4   2    0.09    0.44
  10   4   2    0.70    0.58
 -10   4  -2    0.08    0.56
  11  -4   2    0.58    0.62
 -11   4  -2    0.64    0.68
  11   4   2   -0.30    0.57
 -11  -5   2    0.26    0.74
 -11   5   2    0.25    0.64
 -10  -5   2    0.26    0.67
 -10   5   2    0.00    0.55
  -9  -5   2    7.14    1.13
  -9   5   2   12.10    1.39
  -8  -5   2    4.78    0.95
  -8   5   2    3.80    0.85
  -7  -5   2    4.44    0.84
  -7   5   2    3.20    0.74
  -6  -5   2    3.61    0.79
  -6   5   2    2.69    0.67
  -5  -5   2   -0.54    0.40
  -5   5   2    0.69    0.48
  -5   5   2    0.30    0.37
  -4  -5   2    0.28    0.43
  -4   5   2   -0.54    0.33
  -4   5   2    0.25    0.40
  -3  -5   2   20.11    1.22
  -3   5   2   17.15    1.06
  -3   5   2   19.15    1.19
  -2  -5   2    2.33    0.58
  -2   5   2    2.71    0.58
  -2   5   2    2.12    0.55
  -1  -5   2   -0.43    0.31
  -1   5   2   -0.10    0.38
  -1   5   2   -0.15    0.35
   0  -5   2    6.35    0.79
   0   5   2    6.10    0.81
   0   5   2    6.25    0.77
  -1  -5  -2    6.95    0.76
   1   5   2    7.34    0.88
  -1   5  -2    7.84    0.88
  -2  -5  -2   11.81    0.88
   2  -5   2   11.75    0.63
  -2   5  -2   10.90    1.00
   2   5   2   12.39    1.14
   3  -5   2    1.78    0.37
  -3  -5  -2    1.43    0.49
  -3   5  -2    2.39    0.60
   3   5   2    2.02    0.58
  -4  -5  -2   -0.11    0.39
   4  -5   2    0.01    0.28
   4   5   2   -0.21    0.41
  -4   5  -2    0.63    0.44
   5  -5   2   18.00    0.99
  -5  -5  -2   17.63    1.15
  -5   5  -2   16.19    1.18
   5   5   2   18.85    1.22
  -6  -5  -2    3.46    0.71
   6  -5   2    4.05    0.63
   6   5   2    4.16    0.76
  -6   5  -2    3.55    0.73
  -7  -5  -2    6.49    0.98
   7   5   2    4.81    0.80
   7   5   2    4.57    0.79
  -7   5  -2    5.74    0.93
  -8   5  -2    0.76    0.58
   8   5   2    1.36    0.57
   8   5   2    0.95    0.50
   9   5   2    0.97    0.60
  -9   5  -2   -0.22    0.45
 -10   5  -2    0.75    0.66
  10   5   2   -0.27    0.55
 -10  -6   2    0.32    0.68
 -10   6   2    0.15    0.60
  -9  -6   2    0.98    0.75
  -9   6   2    1.36    0.76
  -8  -6   2    5.71    1.04
  -8   6   2    6.33    1.06
  -7  -6   2    2.46    0.75
  -7   6   2    2.20    0.69
  -6  -6   2    7.15    1.06
  -6   6   2    3.55    0.77
  -5  -6   2    1.61    0.60
  -5   6   2    2.03    0.62
  -4  -6   2    0.02    0.41
  -4   6   2    0.96    0.51
  -4   6   2    0.74    0.45
  -3  -6   2    4.51    0.78
  -3   6   2    4.31    0.77
  -3   6   2    5.30    0.82
  -2  -6   2   12.47    1.21
  -2   6   2   12.29    1.13
  -2   6   2   12.00    1.13
  -1  -6   2   19.94    1.28
  -1   6   2   21.12    1.26
  -1   6   2   18.54    1.18
   0  -6   2   34.97    1.64
   0  -6  -2   36.99    1.64
   0   6   2   39.40    1.73
   0   6   2   36.48    1.60
  -1  -6  -2   11.25    1.05
  -1   6  -2   11.78    1.15
   1   6   2   10.38    1.10
  -2  -6  -2   10.21    1.05
   2   6   2    9.57    1.08
  -2   6  -2   10.19    1.09
  -3  -6  -2    3.29    0.68
  -3   6  -2    4.00    0.74
   3   6   2    5.58    0.88
  -4  -6  -2   -0.08    0.37
   4   6   2   -0.72    0.35
  -4   6  -2   -0.13    0.41
  -5  -6  -2   23.68    1.44
   5   6   2   26.95    1.59
  -5   6  -2   21.20    1.42
  -6  -6  -2    0.08    0.52
   6   6   2    0.40    0.47
  -6   6  -2    0.05    0.50
  -7  -6  -2    7.08    1.09
  -7   6  -2    7.21    1.09
   7   6   2    6.03    0.95
  -8   6  -2    1.67    0.75
   8   6   2    3.08    0.79
  -9   6  -2    1.00    0.70
  -9  -7   2    1.79    0.94
  -9   7   2    1.66    0.82
  -8  -7   2    0.28    0.69
  -8   7   2    1.23    0.72
  -7  -7   2    0.03    0.61
  -7   7   2   -0.69    0.51
  -6  -7   2    1.35    0.71
  -6   7   2    1.47    0.61
  -5  -7   2   15.68    1.49
  -5   7   2   16.24    1.51
  -4  -7   2    3.76    0.87
  -4   7   2    3.49    0.79
  -3  -7   2    4.22    0.84
  -3   7   2    3.39    0.78
  -3   7   2    4.44    0.81
  -2  -7   2    0.09    0.43
  -2   7   2   -0.04    0.43
  -2   7   2    0.19    0.42
  -1  -7   2    0.66    0.53
  -1   7   2    1.06    0.53
  -1   7   2    0.94    0.53
   0  -7   2    3.32    0.76
   0  -7  -2    3.59    0.75
   0   7   2    4.32    0.86
  -1  -7  -2    0.06    0.42
   1  -7   2    0.03    0.40
   1   7   2    1.04    0.60
  -2  -7  -2    1.01    0.53
  -2   7  -2    0.18    0.47
   2   7   2    0.78    0.56
  -3  -7  -2    0.13    0.46
  -3   7  -2    0.85    0.54
   3   7   2    0.64    0.51
  -4  -7  -2    0.50    0.50
   4   7   2   -0.17    0.42
  -4   7  -2    0.20    0.53
  -5  -7  -2    0.30    0.55
  -5   7  -2   -0.04    0.50
   5   7   2    0.09    0.45
  -6  -7  -2   -0.23    0.54
   6   7   2   -0.02    0.47
  -6   7  -2    0.29    0.56
  -7   7  -2    0.02    0.61
  -8   7  -2   -0.25    0.59
  -6  -8   2   -0.31    0.56
  -6   8   2    0.69    0.59
  -5  -8   2    0.52    0.55
  -5   8   2    0.74    0.65
  -4  -8   2    0.47    0.57
  -4   8   2   -0.20    0.47
  -3  -8   2   -0.18    0.47
  -3   8   2   -0.48    0.45
  -2  -8   2    0.22    0.53
  -2   8   2    1.23    0.60
   1  -8  -2    0.37    0.48
  -1  -8   2    0.71    0.56
   0  -8  -2    0.07    0.50
   0  -8   2    0.46    0.49
   0   8   2    0.84    0.63
   1  -8   2   -0.05    0.48
  -1  -8  -2    0.57    0.55
   1   8   2    0.06    0.54
   2  -8   2   -0.53    0.41
  -2  -8  -2    0.85    0.61
   2   8   2    0.15    0.54
  -3  -8  -2   -0.26    0.45
   3   8   2    0.04    0.56
  -3   8  -2    0.19    0.52
  -4  -8  -2   -0.04    0.55
   4   8   2    0.24    0.52
  -4   8  -2    0.08    0.59
  -5  -8  -2    3.98    0.93
  -5   8  -2    4.54    1.01
  -6   8  -2    2.89    0.87
  -3  -9   2    0.45    0.69
  -3   9   2    0.12    0.55
   2  -9  -2    1.37    0.69
  -2  -9   2    1.49    0.76
   1  -9  -2    0.47    0.58
  -1  -9   2    1.24    0.72
   0  -9  -2    1.70    0.75
   0  -9   2    1.02    0.72
  -1  -9  -2    2.01    0.78
   1  -9   2    0.93    0.66
  -2  -9  -2    0.03    0.64
   2  -9   2    1.27    0.65
 -13   0   3   -0.08    0.60
  12   0  -3   -0.33    0.49
 -12   0   3    0.49    0.56
 -11   0   3   -0.34    0.50
  11   0  -3    0.51    0.51
 -10   0   3   -0.44    0.46
  10   0  -3   -0.19    0.39
  -9   0   3    0.53    0.49
   9   0  -3   -0.46    0.38
  -8   0   3   -0.41    0.40
   8   0  -3    0.59    0.46
   7   0  -3    0.28    0.37
  -7   0   3    0.57    0.45
  -6   0   3   -0.05    0.16
  -6   0   3   -0.16    0.35
   6   0  -3   -0.07    0.26
  -5   0   3    0.46    0.34
  -5   0   3   -0.02    0.15
  -4   0   3   -0.20    0.24
  -4   0   3    0.03    0.15
  -3   0   3   -0.30    0.15
  -3   0   3    0.01    0.23
  -2   0   3   -0.03    0.22
  -2   0   3   -0.11    0.16
  -1   0   3   -0.23    0.18
  -1   0   3    0.04    0.21
   0   0   3    0.11    0.20
   0   0   3    0.00    0.12
   1   0   3    0.27    0.22
  -1   0  -3   -0.05    0.07
   1   0   3   -0.23    0.08
   2   0   3   -0.16    0.17
  -2   0  -3    0.05    0.12
   3   0   3    0.09    0.18
  -3   0  -3   -0.23    0.15
   3   0   3    0.12    0.22
   4   0   3   -0.23    0.22
  -4   0  -3   -0.11    0.19
   4   0   3   -0.05    0.20
   5   0   3   -0.23    0.24
  -5   0  -3    0.59    0.29
   5   0   3    0.35    0.25
  -6   0  -3    0.01    0.31
   6   0   3   -0.10    0.24
   6   0   3   -0.14    0.35
  -7   0  -3    0.42    0.40
   7   0   3   -0.12    0.39
  -8   0  -3   -0.20    0.36
   8   0   3    0.02    0.35
   9   0   3    0.98    0.52
  10   0   3    0.34    0.48
  11   0   3   -0.51    0.44
  12   0   3   -0.19    0.48
  13  -1  -3    1.27    0.72
 -13  -1   3    0.26    0.66
 -13   1   3    1.08    0.69
  12  -1  -3    0.37    0.53
 -12  -1   3   -0.42    0.48
 -12   1   3    0.33    0.58
 -11  -1   3    0.87    0.62
  11  -1  -3   -0.35    0.49
  11   1  -3    0.72    0.60
 -11   1   3    1.15    0.64
 -10  -1   3    1.37    0.61
  10  -1  -3    1.62    0.59
  10   1  -3    3.43    0.76
 -10   1   3    2.68    0.70
   9  -1  -3   30.48    1.59
  -9  -1   3   30.15    1.59
  -9   1   3   31.98    1.57
   9   1  -3   32.97    1.65
   8  -1  -3   23.20    1.33
  -8  -1   3   20.45    1.37
   8   1  -3   24.27    1.39
  -8   1   3   24.42    1.40
  -7  -1   3   51.23    1.81
   7  -1  -3   51.62    1.77
  -7   1   3   48.64    1.73
   6  -1  -3   72.32    1.94
  -6  -1   3   71.46    2.04
  -6   1   3   73.99    1.98
  -6   1   3   70.49    1.19
  -5  -1   3    6.91    0.71
  -5   1   3    8.65    0.42
  -5   1   3    9.98    0.72
  -4  -1   3   25.47    1.03
  -4   1   3   26.99    0.99
  -4   1   3   26.45    0.73
  -3  -1   3    2.54    0.38
  -3   1   3    2.68    0.31
  -3   1   3    2.18    0.34
  -2  -1   3    0.09    0.23
  -2   1   3   -0.14    0.19
  -2   1   3    0.16    0.20
  -1  -1   3   29.55    0.81
  -1   1   3   29.98    0.73
  -1   1   3   30.59    0.90
   0  -1   3  211.93    3.07
   0  -1   3  208.06    2.85
   0   1   3  212.86    2.65
   0   1   3  207.96    3.11
   1  -1   3   28.46    0.82
  -1  -1  -3   28.57    0.55
   1   1   3   28.91    0.90
  -1   1  -3   28.70    0.71
   2  -1   3   67.30    1.36
  -2  -1  -3   65.67    1.10
   2   1   3   67.30    1.47
   2   1   3   69.12    1.48
  -2   1  -3   66.23    1.25
   3  -1   3    4.76    0.51
  -3  -1  -3    4.68    0.38
   3  -1   3    5.17    0.43
   3   1   3    4.47    0.48
   3   1   3    7.11    0.53
  -3   1  -3    5.19    0.43
   4  -1   3   20.33    0.71
  -4  -1  -3   21.36    0.76
   4  -1   3   20.92    0.95
  -4   1  -3   21.57    0.83
   4   1   3   20.09    0.92
   4   1   3   19.74    0.84
   5  -1   3   54.71    1.70
  -5  -1  -3   53.76    1.39
   5  -1   3   53.03    1.21
   5   1   3   53.76    1.39
   5   1   3   54.13    1.70
  -5   1  -3   54.25    1.45
   6  -1   3   -0.38    0.28
  -6  -1  -3   -0.03    0.30
   6  -1   3   -0.01    0.26
   6   1   3   -0.15    0.29
  -6   1  -3   -0.01    0.32
   6   1   3    0.23    0.34
   7  -1   3    2.22    0.58
  -7  -1  -3    3.28    0.58
   7   1   3    2.53    0.61
  -7   1  -3    2.30    0.56
  -8  -1  -3    0.32    0.44
   8  -1   3   -0.09    0.36
  -8   1  -3    0.54    0.42
   8   1   3    0.26    0.42
   9  -1   3   11.60    1.23
  -9   1  -3   14.42    1.07
   9   1   3   11.90    1.24
  10  -1   3    2.24    0.71
  10   1   3    3.37    0.81
  11  -1   3    0.14    0.48
  11   1   3   -0.28    0.49
  12  -1   3   -0.13    0.57
  12   1   3   -0.13    0.62
  13  -2  -3    2.25    0.81
 -13  -2   3    1.23    0.77
 -13   2   3    2.01    0.82
 -12  -2   3   -0.37    0.60
  12  -2  -3   -0.08    0.51
 -12   2   3    0.41    0.55
  11  -2  -3    2.33    0.73
 -11  -2   3    2.02    0.76
 -11   2   3    2.05    0.68
  10  -2  -3    4.30    0.82
 -10  -2   3    2.97    0.76
 -10   2   3    3.84    0.80
  -9  -2   3   17.67    1.34
   9  -2  -3   16.79    1.20
  -9   2   3   19.79    1.29
  -8  -2   3   10.05    1.12
   8  -2  -3    8.87    0.95
  -8   2   3    9.74    1.03
  -7  -2   3    7.23    0.92
   7  -2  -3    5.87    0.73
  -7   2   3    7.00    0.84
   6  -2  -3   21.24    1.03
  -6  -2   3   21.50    1.23
  -6   2   3   19.64    1.11
  -6   2   3   21.55    0.65
  -5  -2   3    3.27    0.57
  -5   2   3    3.42    0.55
  -5   2   3    4.39    0.40
  -4  -2   3   56.29    1.60
  -4   2   3   53.80    1.22
  -4   2   3   54.28    1.51
  -3  -2   3    5.92    0.58
  -3   2   3    5.19    0.51
  -3   2   3    5.58    0.47
  -2  -2   3   25.44    0.94
  -2   2   3   24.93    0.86
  -2   2   3   25.28    0.87
  -1  -2   3   32.52    0.99
  -1   2   3   31.89    0.89
   0  -2   3   68.21    1.45
   0   2   3   70.36    1.34
   0   2   3   70.54    1.60
  -1  -2  -3    0.34    0.18
  -1   2  -3    0.51    0.22
   1   2   3    0.43    0.17
   1   2   3    0.37    0.26
  -2  -2  -3   33.74    0.89
   2   2   3   35.15    1.15
   2   2   3   35.00    0.98
  -2   2  -3   34.33    1.03
   3  -2   3   20.30    0.76
   3  -2   3   21.10    0.92
  -3  -2  -3   19.57    0.73
  -3   2  -3   17.58    0.78
   3   2   3   21.93    0.86
   3   2   3   21.39    0.94
   4  -2   3   25.29    1.06
  -4  -2  -3   26.51    0.94
   4  -2   3   26.41    0.84
   4   2   3   25.94    1.05
   4   2   3   26.56    1.08
  -4   2  -3   26.02    1.01
   5  -2   3   61.12    1.85
  -5  -2  -3   64.69    1.62
   5  -2   3   60.50    1.36
   5   2   3   62.24    1.82
   5   2   3   64.08    1.70
  -5   2  -3   60.58    1.67
  -6  -2  -3    0.29    0.38
   6  -2   3    0.29    0.40
   6   2   3    0.50    0.40
   6   2   3    1.02    0.41
  -6   2  -3    0.17    0.37
  -7  -2  -3    9.65    0.88
   7  -2   3    9.36    1.01
   7   2   3    8.94    0.81
  -7   2  -3    9.26    0.91
   7   2   3    8.85    0.95
   8  -2   3   17.86    1.23
  -8  -2  -3   19.30    1.11
  -8   2  -3   23.64    1.27
   8   2   3   19.93    1.28
   9  -2   3    2.03    0.65
  -9   2  -3    0.86    0.51
   9   2   3    1.13    0.54
  10  -2   3    0.38    0.49
  10   2   3    0.45    0.56
  11  -2   3    0.62    0.57
  11   2   3   -0.35    0.51
  12  -2   3   -0.77    0.52
  12   2   3   -0.31    0.57
  12  -3  -3    0.68    0.61
 -12  -3   3    1.72    0.75
 -12   3   3    2.58    0.87
  11  -3  -3    0.63    0.52
 -11  -3   3    0.17    0.62
 -11   3   3    0.19    0.59
  10  -3  -3    3.58    0.77
 -10  -3   3    2.97    0.84
 -10   3   3    4.15    0.89
  -9  -3   3    3.97    0.80
   9  -3  -3    3.63    0.71
  -9   3   3    2.67    0.70
  -8  -3   3   20.92    1.39
   8  -3  -3   22.03    1.22
  -8   3   3   23.22    1.39
  -7  -3   3    0.52    0.51
   7  -3  -3    0.40    0.39
  -7   3   3    0.17    0.49
   6  -3  -3    6.77    0.70
  -6  -3   3    7.11    0.89
  -6   3   3    7.66    0.85
  -6   3   3    7.68    0.54
  -5  -3   3    7.88    0.84
  -5   3   3    8.61    0.83
  -5   3   3    8.32    0.58
  -4  -3   3    0.57    0.36
  -4   3   3   -0.11    0.29
  -4   3   3    0.23    0.26
  -3  -3   3  181.05    3.35
  -3   3   3  176.01    3.02
  -3   3   3  180.89    3.22
  -2  -3   3  120.64    2.51
  -2   3   3  124.49    2.42
  -2   3   3  123.68    2.41
  -1  -3   3    2.32    0.42
  -1   3   3    2.62    0.39
  -1   3   3    2.83    0.48
   0  -3   3   89.95    1.98
   0   3   3   89.26    1.83
   0   3   3   87.55    2.05
   0   3   3   88.40    1.35
  -1  -3  -3   21.72    0.83
  -1   3  -3   20.31    0.90
   1   3   3   21.41    0.64
   1   3   3   20.15    0.96
  -2  -3  -3   63.90    1.52
   2   3   3   63.61    1.41
  -2   3  -3   65.62    1.68
   2   3   3   62.72    1.74
  -3  -3  -3   33.52    1.11
   3  -3   3   35.17    1.20
   3   3   3   34.29    1.30
   3   3   3   33.75    1.11
  -3   3  -3   33.63    1.23
   4  -3   3   -0.33    0.25
  -4  -3  -3    1.17    0.39
  -4   3  -3    0.26    0.31
   4   3   3    0.12    0.35
   4   3   3    0.68    0.33
  -5  -3  -3    7.12    0.75
   5  -3   3    7.34    0.61
   5  -3   3    7.26    0.78
  -5   3  -3    7.01    0.78
   5   3   3    8.50    0.85
   5   3   3    7.48    0.78
   6  -3   3    3.91    0.65
  -6  -3  -3    4.11    0.66
   6   3   3    4.92    0.71
  -6   3  -3    4.04    0.69
   6   3   3    4.56    0.68
  -7  -3  -3    0.74    0.46
   7  -3   3    0.83    0.45
   7   3   3    0.42    0.39
   7   3   3    0.18    0.40
  -7   3  -3    0.39    0.40
   8  -3   3    7.54    0.96
   8   3   3    7.57    0.98
  -8   3  -3    7.86    0.94
   9  -3   3    1.53    0.58
   9   3   3    1.74    0.64
  -9   3  -3    2.19    0.65
  10  -3   3    0.81    0.56
 -10   3  -3    0.67    0.57
  10   3   3    0.29    0.54
  11  -3   3    2.22    0.73
  11   3   3    3.52    0.93
 -12  -4   3    1.21    0.78
 -12   4   3    2.07    0.84
 -11  -4   3    0.31    0.61
 -11   4   3    0.81    0.64
  10  -4  -3    5.10    0.84
 -10  -4   3    2.67    0.86
 -10   4   3    5.71    1.02
   9  -4  -3    9.04    0.98
  -9  -4   3    6.88    1.04
  -9   4   3    6.97    1.03
   8  -4  -3    0.11    0.39
  -8  -4   3    0.34    0.53
  -8   4   3   -0.59    0.42
  -7  -4   3    0.37    0.51
  -7   4   3    0.87    0.54
  -6  -4   3    0.50    0.50
  -6   4   3    0.59    0.44
  -5  -4   3    0.51    0.45
  -5   4   3   -0.35    0.31
  -5   4   3   -0.59    0.35
  -4  -4   3   -0.50    0.33
  -4   4   3    0.25    0.33
  -4   4   3   -1.11    0.25
  -3  -4   3    8.24    0.85
  -3   4   3    9.47    0.87
  -3   4   3    9.47    0.82
  -2  -4   3    0.98    0.42
  -2   4   3    0.65    0.36
  -2   4   3    0.66    0.37
  -1  -4   3  125.94    2.78
  -1   4   3  126.95    2.78
  -1   4   3  129.94    2.67
   0  -4   3   34.88    1.36
   0   4   3   38.29    1.28
   0   4   3   38.73    1.46
  -1  -4  -3   33.15    1.21
   1   4   3   31.21    1.38
   1   4   3   31.81    0.77
  -1   4  -3   32.94    1.30
  -2  -4  -3    0.59    0.33
   2   4   3   -0.07    0.39
   2   4   3    0.06    0.22
  -2   4  -3   -0.45    0.26
   3  -4   3    9.18    0.68
  -3  -4  -3   10.27    0.79
  -3   4  -3   10.80    0.94
   3   4   3   10.38    0.96
   3   4   3   11.09    0.66
   4  -4   3    3.00    0.51
  -4  -4  -3    1.66    0.50
   4   4   3    1.99    0.55
  -4   4  -3    2.55    0.59
   4   4   3    2.20    0.47
  -5  -4  -3    6.85    0.81
   5  -4   3    6.99    0.77
   5   4   3    7.15    0.76
  -5   4  -3    7.05    0.87
   5   4   3    5.75    0.79
   6  -4   3    0.74    0.42
  -6  -4  -3   -0.16    0.38
   6   4   3    0.66    0.43
   6   4   3    0.76    0.45
  -6   4  -3    0.50    0.39
  -7  -4  -3    7.47    0.91
   7  -4   3    8.49    0.95
   7   4   3    8.32    0.97
  -7   4  -3   10.84    1.12
   7   4   3   10.53    1.04
   8  -4   3    0.80    0.49
   8   4   3    0.84    0.54
  -8   4  -3    0.57    0.54
   8   4   3    1.10    0.54
   9  -4   3    0.19    0.46
   9   4   3    0.23    0.51
  -9   4  -3   -0.19    0.46
  10  -4   3    0.31    0.51
 -10   4  -3    0.28    0.57
  10   4   3   -0.29    0.51
  11  -4   3    1.31    0.68
  11   4   3   -0.19    0.57
 -11  -5   3    0.68    0.73
 -11   5   3    1.41    0.73
 -10  -5   3    0.48    0.65
 -10   5   3    0.39    0.54
  -9  -5   3    1.37    0.71
  -9   5   3    0.16    0.54
  -8  -5   3    1.73    0.76
  -8   5   3    1.41    0.59
  -7  -5   3    2.50    0.71
  -7   5   3    2.88    0.69
  -6  -5   3   -0.10    0.43
  -6   5   3    0.24    0.40
  -5  -5   3   35.27    1.72
  -5   5   3   34.06    1.36
  -5   5   3   30.97    1.54
  -4  -5   3    0.16    0.42
  -4   5   3   -0.02    0.37
  -4   5   3    0.08    0.38
  -3  -5   3    3.15    0.70
  -3   5   3    3.12    0.63
  -3   5   3    4.13    0.72
  -2  -5   3    0.30    0.38
  -2   5   3   -0.06    0.37
  -2   5   3   -0.02    0.36
  -1  -5   3    0.30    0.38
  -1   5   3    0.07    0.33
  -1   5   3    0.38    0.46
   0  -5   3    9.16    0.93
   0   5   3    8.08    0.83
   0   5   3    9.71    1.00
  -1  -5  -3    9.96    0.89
  -1   5  -3    8.58    0.93
   1   5   3    7.14    0.91
  -2  -5  -3   -0.28    0.32
   2  -5   3    0.54    0.28
  -2   5  -3    0.35    0.42
   2   5   3    0.26    0.46
  -3  -5  -3    1.37    0.49
   3  -5   3    1.01    0.36
   3   5   3    1.67    0.60
  -3   5  -3    1.75    0.58
  -4  -5  -3    0.11    0.39
   4  -5   3    0.20    0.30
   4   5   3   -0.11    0.43
  -4   5  -3   -0.18    0.35
  -5  -5  -3    0.16    0.43
   5  -5   3    0.17    0.32
  -5   5  -3    0.43    0.45
   5   5   3    0.53    0.47
   6  -5   3    0.28    0.40
  -6  -5  -3    0.17    0.45
  -6   5  -3    0.08    0.42
   6   5   3   -0.26    0.35
   7  -5   3    4.27    0.73
  -7   5  -3    3.35    0.79
   7   5   3    4.43    0.82
   8  -5   3    3.16    0.72
  -8   5  -3    2.66    0.75
   8   5   3    2.34    0.67
  -9   5  -3    6.56    1.03
 -10   5  -3    1.03    0.69
 -10  -6   3   -0.58    0.65
 -10   6   3   -0.64    0.53
  -9  -6   3   -0.56    0.61
  -9   6   3    1.23    0.65
  -8  -6   3    0.84    0.70
  -8   6   3    2.52    0.77
  -7  -6   3    0.49    0.58
  -7   6   3   -0.29    0.43
  -6  -6   3    0.48    0.58
  -6   6   3    0.21    0.43
  -5  -6   3   -0.13    0.40
  -5   6   3    0.58    0.43
  -5   6   3   -1.02    0.29
  -4  -6   3    1.71    0.61
  -4   6   3    1.66    0.58
  -4   6   3    1.68    0.53
  -3  -6   3   -0.01    0.43
  -3   6   3    0.18    0.40
  -3   6   3    0.82    0.44
  -2  -6   3    1.96    0.59
  -2   6   3    1.19    0.50
  -2   6   3    1.90    0.56
  -1  -6   3    1.99    0.59
  -1   6   3    2.32    0.65
  -1   6   3    2.45    0.58
   0  -6   3    2.67    0.65
   0  -6  -3    2.69    0.59
   0   6   3    4.12    0.73
   0   6   3    2.99    0.64
   1  -6   3   12.87    1.23
  -1  -6  -3   11.43    1.07
   1   6   3   13.46    1.27
  -2  -6  -3    4.91    0.76
  -2   6  -3    4.22    0.76
   2   6   3    6.91    0.98
  -3  -6  -3   -0.07    0.37
   3   6   3    0.29    0.44
  -3   6  -3   -0.12    0.39
  -4  -6  -3    7.95    0.95
  -4   6  -3    9.93    1.10
   4   6   3    7.44    1.04
  -5  -6  -3    4.89    0.84
   5   6   3    4.68    0.90
  -5   6  -3    4.87    0.87
  -6   6  -3    4.74    0.92
   6   6   3    4.49    0.86
   7   6   3    0.88    0.58
  -7   6  -3    1.16    0.66
   8   6   3    2.76    0.75
  -8   6  -3    3.96    0.95
  -9   6  -3   -0.71    0.59
  -9  -7   3    0.96    0.86
  -9   7   3    0.71    0.69
  -8  -7   3   -0.61    0.63
  -8   7   3    0.86    0.60
  -7  -7   3    0.43    0.67
  -7   7   3    0.29    0.58
  -6  -7   3    0.38    0.57
  -6   7   3    0.36    0.53
  -5  -7   3    0.27    0.55
  -5   7   3    0.59    0.47
  -4  -7   3    2.41    0.72
  -4   7   3    2.66    0.69
  -4   7   3    1.57    0.58
  -3  -7   3   -0.49    0.48
  -3   7   3    0.34    0.47
  -3   7   3    0.80    0.55
  -2  -7   3    6.22    0.97
  -2   7   3    6.07    0.94
  -2   7   3    8.42    1.02
  -1  -7   3   10.08    1.18
  -1   7   3   11.77    1.19
  -1   7   3   13.57    1.31
   0  -7   3    1.75    0.60
   0  -7  -3    1.65    0.56
   0   7   3    1.30    0.60
  -1  -7  -3    0.70    0.50
   1  -7   3    0.57    0.50
   1   7   3    1.07    0.60
  -2  -7  -3    3.15    0.73
   2  -7   3    2.07    0.64
  -2   7  -3    2.45    0.72
   2   7   3    1.99    0.68
  -3  -7  -3    5.64    0.89
   3   7   3    5.05    0.92
  -3   7  -3    5.71    0.95
  -4  -7  -3    1.69    0.62
  -4   7  -3    2.09    0.72
   4   7   3    0.95    0.61
  -5  -7  -3    3.81    0.83
  -5   7  -3    4.90    0.96
   5   7   3    3.17    0.82
   6   7   3   -0.38    0.46
  -6   7  -3    0.27    0.56
  -7   7  -3    0.61    0.59
   7   7   3    0.80    0.62
  -6  -8   3   -0.38    0.63
  -6   8   3    0.73    0.62
  -5  -8   3    2.58    0.84
  -5   8   3    3.85    0.90
  -4  -8   3   -0.06    0.53
  -4   8   3    0.85    0.55
  -3  -8   3    1.87    0.78
  -3   8   3    1.56    0.65
  -3   8   3    3.96    0.92
  -2  -8   3    2.14    0.73
  -2   8   3    3.19    0.86
  -2   8   3    2.97    0.77
   1  -8  -3   -0.10    0.44
  -1  -8   3    0.49    0.56
  -1   8   3   -0.24    0.47
   0  -8   3    1.42    0.63
   0  -8  -3    2.20    0.69
   0   8   3    3.07    0.83
   1  -8   3   -0.02    0.43
  -1  -8  -3   -0.19    0.44
   1   8   3    0.85    0.60
   2  -8   3   -0.10    0.47
  -2  -8  -3    0.59    0.56
   2   8   3    0.39    0.58
  -3  -8  -3   -0.39    0.51
   3  -8   3    0.45    0.49
  -3   8  -3    0.86    0.68
   3   8   3   -0.21    0.44
  -4  -8  -3   -0.24    0.53
   4   8   3    1.33    0.66
  -4   8  -3    0.97    0.69
  -5   8  -3   -0.37    0.62
   5   8   3    0.54    0.62
  -2  -9   3    0.00    0.57
   2  -9  -3    0.32    0.59
   1  -9  -3    1.02    0.66
  -1  -9   3    0.91    0.71
   0  -9  -3    0.41    0.65
   0  -9   3   -0.30    0.53
   1  -9   3    1.14    0.70
  -1  -9  -3    0.19    0.58
   1   9   3   -0.08    0.62
 -13   0   4    4.35    0.95
 -12   0   4    2.99    0.84
 -11   0   4    1.39    0.65
 -10   0   4   33.11    1.73
  -9   0   4   41.01    1.82
  -8   0   4   35.57    1.62
  -7   0   4    1.04    0.28
  -7   0   4    0.81    0.47
  -6   0   4   11.44    0.59
  -6   0   4   12.77    0.95
  -5   0   4   12.06    0.57
  -5   0   4   11.89    0.86
  -4   0   4  252.63    3.63
  -4   0   4  253.17    3.99
  -3   0   4  169.63    2.69
  -3   0   4  171.66    2.83
  -2   0   4   24.60    0.84
  -2   0   4   24.76    0.80
  -1   0   4   36.70    0.84
  -1   0   4   36.70    1.03
   0   0   4   95.99    1.84
   0   0   4   95.09    1.33
   1   0   4  304.44    4.32
   2   0   4    6.91    0.51
  -2   0  -4    7.51    0.27
  -3   0  -4   40.28    0.84
   3   0   4   39.68    1.30
   3   0   4   40.14    1.14
  -4   0  -4  136.59    2.17
   4   0   4  135.82    2.46
   4   0   4  138.50    2.83
   5   0   4   39.42    1.20
   5   0   4   41.76    1.54
  -5   0  -4   39.09    1.11
   6   0   4   17.89    1.11
   6   0   4   18.10    0.86
  -6   0  -4   18.64    0.88
   7   0   4    5.21    0.83
  -7   0  -4    5.86    0.66
   8   0   4    5.59    0.88
   9   0   4    0.03    0.46
  10   0   4   -0.23    0.45
  11   0   4    0.31    0.59
 -13  -1   4    0.15    0.67
 -13   1   4    0.36    0.65
 -12  -1   4    0.25    0.59
 -12   1   4    0.15    0.56
 -11  -1   4    1.09    0.61
 -11   1   4    2.04    0.68
 -10  -1   4    1.13    0.57
 -10   1   4    0.40    0.51
  -9  -1   4   91.42    2.78
  -9   1   4   88.69    2.68
  -8  -1   4   66.17    2.24
  -8   1   4   62.99    2.14
  -7  -1   4   25.18    1.33
  -7  -1   4   27.03    0.91
  -7   1   4   24.38    1.28
  -6  -1   4   40.20    1.55
  -6  -1   4   39.62    1.11
  -6   1   4   39.87    1.47
  -6   1   4   38.36    0.97
  -5  -1   4   66.48    1.86
  -5   1   4   66.89    1.37
  -4  -1   4    0.19    0.29
  -4   1   4    0.42    0.27
  -4   1   4    0.58    0.23
  -3  -1   4   15.92    0.77
  -3  -1   4   16.38    0.69
  -3   1   4   15.68    0.67
  -2  -1   4   11.95    0.59
  -2  -1   4   11.07    0.58
  -2   1   4   11.80    0.62
  -2   1   4   11.46    0.54
  -1  -1   4   15.20    0.60
  -1  -1   4   15.54    0.68
  -1   1   4   15.66    0.52
  -1   1   4   14.32    0.67
   0  -1   4   72.75    1.56
   0  -1   4   72.41    1.30
   0   1   4   72.44    1.60
   0   1   4   73.96    1.10
  -1  -1  -4    4.78    0.18
   1  -1   4    3.95    0.41
   1   1   4    4.77    0.49
  -1   1  -4    4.34    0.33
  -2  -1  -4    0.59    0.14
   2  -1   4    0.54    0.22
  -2   1  -4    0.66    0.19
   2   1   4    0.18    0.21
   2   1   4    0.66    0.29
  -3  -1  -4   11.23    0.45
   3  -1   4   11.29    0.73
   3  -1   4   11.70    0.62
  -3   1  -4   10.50    0.51
   3   1   4   12.21    0.70
   3   1   4   11.37    0.71
   4  -1   4   33.81    1.05
  -4  -1  -4   34.85    0.91
   4  -1   4   34.78    1.31
  -4   1  -4   34.28    1.02
   4   1   4   35.19    1.17
   4   1   4   34.59    1.28
   5  -1   4    2.95    0.43
   5  -1   4    2.62    0.53
  -5  -1  -4    3.15    0.43
   5   1   4    2.28    0.50
   5   1   4    2.76    0.50
  -5   1  -4    2.49    0.43
   6  -1   4   16.02    1.09
   6  -1   4   14.76    0.77
  -6  -1  -4   13.69    0.81
   6   1   4   15.46    0.89
  -6   1  -4   15.78    0.90
   6   1   4   16.68    1.10
   7  -1   4    6.85    0.91
   7   1   4    8.99    1.00
  -7   1  -4    7.18    0.76
   8  -1   4    3.26    0.72
   8   1   4    2.50    0.63
   9  -1   4    4.45    0.88
   9   1   4    3.32    0.79
  10  -1   4   -0.20    0.41
  10   1   4    0.36    0.54
  11  -1   4   -0.22    0.48
  11   1   4    0.46    0.61
 -13  -2   4    0.33    0.70
 -13   2   4   -0.31    0.60
 -12  -2   4    0.39    0.61
 -12   2   4   -0.46    0.46
 -11  -2   4    1.77    0.74
 -11   2   4    1.68    0.70
 -10  -2   4    1.04    0.64
 -10   2   4    0.29    0.48
  -9  -2   4    1.19    0.60
  -9   2   4    0.53    0.51
  -8  -2   4   30.28    1.61
  -8   2   4   34.98    1.65
  -7  -2   4   10.00    1.04
  -7   2   4    9.47    0.99
  -6  -2   4   20.53    1.25
  -6   2   4   21.12    1.12
  -6   2   4   19.73    0.74
  -5  -2   4    1.20    0.44
  -5   2   4    1.58    0.41
  -5   2   4    0.74    0.28
  -4  -2   4   48.06    1.52
  -4   2   4   45.98    1.40
  -4   2   4   49.09    1.25
  -3  -2   4    1.32    0.38
  -3   2   4    1.85    0.37
  -3   2   4    1.49    0.34
  -2  -2   4    1.49    0.34
  -2   2   4    1.85    0.32
  -2   2   4    1.91    0.38
  -1  -2   4   11.93    0.62
  -1   2   4   12.09    0.71
  -1   2   4   10.90    0.54
   0  -2   4   83.99    1.68
   0   2   4   85.29    1.50
   0   2   4   83.05    1.88
  -1  -2  -4    0.07    0.15
   1   2   4    0.32    0.30
  -1   2  -4    0.27    0.21
  -2  -2  -4   19.45    0.64
   2  -2   4   18.98    0.81
   2   2   4   20.40    0.93
   2   2   4   19.07    0.80
  -2   2  -4   19.77    0.78
   3  -2   4    6.31    0.63
   3  -2   4    5.86    0.54
  -3  -2  -4    7.31    0.48
   3   2   4    6.86    0.68
  -3   2  -4    6.00    0.55
   3   2   4    7.26    0.56
   4  -2   4    9.86    0.75
   4  -2   4   10.31    0.63
  -4  -2  -4   10.35    0.63
  -4   2  -4    8.41    0.65
   4   2   4   10.26    0.86
   4   2   4   10.49    0.75
   5  -2   4   11.84    0.90
   5  -2   4   11.69    0.70
  -5  -2  -4   10.91    0.75
   5   2   4   13.50    0.92
   5   2   4   12.23    0.88
  -5   2  -4   11.80    0.79
   6  -2   4    8.93    0.96
  -6  -2  -4    6.95    0.68
   6   2   4    6.57    0.75
  -6   2  -4    7.08    0.75
   6   2   4    7.42    0.87
   7  -2   4    1.32    0.53
   7   2   4    1.32    0.53
  -7   2  -4    0.56    0.39
   7   2   4    2.52    0.52
   8  -2   4    0.56    0.47
   8   2   4   -0.29    0.41
  -8   2  -4    0.12    0.38
   9  -2   4    6.79    0.97
   9   2   4    5.21    0.89
  10  -2   4    3.43    0.84
  10   2   4    0.61    0.57
  11  -2   4    1.82    0.70
  11   2   4    1.46    0.76
 -13  -3   4    0.85    0.75
 -13   3   4    1.64    0.79
 -12  -3   4   -0.12    0.56
 -12   3   4   -0.44    0.59
 -11  -3   4    0.57    0.66
 -11   3   4    0.57    0.64
 -10  -3   4    0.28    0.56
 -10   3   4   -0.08    0.48
  -9  -3   4    0.93    0.59
  -9   3   4    0.87    0.58
  -8  -3   4    1.49    0.67
  -8   3   4    0.98    0.54
  -7  -3   4    1.60    0.62
  -7   3   4    0.56    0.47
  -6  -3   4    0.76    0.50
  -6   3   4    1.09    0.47
  -6   3   4    0.75    0.31
  -5  -3   4    5.92    0.76
  -5   3   4    5.49    0.71
  -5   3   4    4.30    0.52
  -4  -3   4    1.11    0.44
  -4   3   4    0.83    0.37
  -4   3   4    1.25    0.37
  -3  -3   4   18.24    0.96
  -3   3   4   17.68    0.87
  -3   3   4   16.06    0.86
  -2  -3   4    0.44    0.29
  -2   3   4    0.10    0.25
  -2   3   4    0.31    0.32
  -1  -3   4   54.30    1.55
  -1   3   4   55.29    1.41
   0  -3   4  208.54    3.48
   0   3   4  203.81    3.22
   0   3   4  207.96    3.67
  -1  -3  -4    3.05    0.40
   1   3   4    3.33    0.36
   1   3   4    3.28    0.55
  -1   3  -4    3.59    0.49
  -2  -3  -4   21.07    0.82
   2   3   4   20.49    1.09
  -2   3  -4   19.50    0.93
   2   3   4   20.01    0.80
  -3  -3  -4    5.23    0.54
   3  -3   4    5.10    0.61
  -3   3  -4    5.83    0.65
   3   3   4    5.28    0.57
   3   3   4    5.71    0.72
   4  -3   4    4.99    0.66
   4  -3   4    4.39    0.55
  -4  -3  -4    5.47    0.59
  -4   3  -4    4.23    0.61
   4   3   4    3.35    0.61
   4   3   4    4.75    0.61
   5  -3   4    9.60    0.66
   5  -3   4    9.03    0.91
  -5  -3  -4    9.59    0.80
   5   3   4   12.36    1.04
   5   3   4   10.16    0.92
  -5   3  -4   11.29    0.86
   6  -3   4   10.57    1.03
  -6   3  -4   12.76    0.94
   6   3   4   10.60    1.00
   6   3   4   10.07    0.99
   7  -3   4    0.48    0.45
   7   3   4   -0.01    0.40
   7   3   4    0.33    0.40
  -7   3  -4    0.49    0.45
   8  -3   4    1.46    0.58
   8   3   4    2.00    0.61
  -8   3  -4    2.31    0.58
   9  -3   4    2.09    0.67
   9   3   4    2.21    0.67
  10  -3   4    0.82    0.56
  10   3   4   -0.17    0.50
  11  -3   4   -0.19    0.54
  11   3   4    1.01    0.72
 -12  -4   4    0.33    0.72
 -12   4   4   -0.63    0.56
 -11  -4   4    0.45    0.67
 -11   4   4    0.79    0.64
 -10  -4   4   -0.01    0.60
 -10   4   4   -0.24    0.46
  -9  -4   4    1.34    0.65
  -9   4   4   -0.36    0.48
  -8  -4   4   14.05    1.37
  -8   4   4   11.63    1.21
  -7  -4   4    4.40    0.84
  -7   4   4    4.66    0.81
  -6  -4   4   10.48    1.11
  -6   4   4   12.07    0.81
  -6   4   4   11.30    1.09
  -5  -4   4    7.01    0.92
  -5   4   4    8.79    0.80
  -5   4   4    6.36    0.81
  -4  -4   4   -0.31    0.34
  -4   4   4   -0.26    0.32
  -4   4   4    0.75    0.43
  -3  -4   4    0.77    0.41
  -3   4   4    1.39    0.46
  -3   4   4    0.03    0.36
  -2  -4   4    9.03    0.87
  -2   4   4    9.13    0.85
  -2   4   4    8.37    0.79
  -1  -4   4   35.05    1.40
  -1   4   4   33.83    1.40
  -1   4   4   31.37    1.22
   0  -4   4    4.68    0.63
   0   4   4    4.82    0.57
   0   4   4    5.77    0.77
  -1  -4  -4    0.24    0.28
   1   4   4    0.12    0.36
   1   4   4   -0.03    0.20
  -1   4  -4   -0.28    0.31
  -2  -4  -4    0.75    0.35
   2   4   4    1.20    0.32
  -2   4  -4    0.32    0.39
   2   4   4    0.09    0.40
  -3  -4  -4    0.17    0.33
   3  -4   4    0.04    0.29
   3   4   4    0.47    0.31
   3   4   4    0.31    0.45
  -3   4  -4   -0.17    0.29
  -4  -4  -4   28.44    1.23
   4  -4   4   28.99    1.27
  -4   4  -4   26.25    1.28
   4   4   4   29.91    1.21
   4   4   4   27.81    1.46
   5  -4   4   77.24    1.95
  -5  -4  -4   74.91    2.05
   5  -4   4   75.27    2.20
   5   4   4   71.18    2.06
   5   4   4   79.14    2.34
  -5   4  -4   74.34    2.24
   6  -4   4    1.03    0.46
   6   4   4    1.36    0.49
   6   4   4    1.70    0.55
  -6   4  -4    1.20    0.52
   7  -4   4   -0.20    0.37
   7   4   4    0.27    0.41
  -7   4  -4    0.38    0.45
   7   4   4    0.53    0.46
   8  -4   4    2.85    0.71
  -8   4  -4    5.71    0.91
   8   4   4    2.78    0.69
   9  -4   4    2.42    0.72
   9   4   4    3.03    0.75
  10  -4   4    0.02    0.53
  10   4   4    1.51    0.71
 -11  -5   4    1.14    0.82
 -11   5   4    0.18    0.63
 -10  -5   4   -0.62    0.53
 -10   5   4   -0.19    0.45
  -9  -5   4    0.96    0.71
  -9   5   4    0.20    0.49
  -8  -5   4   -0.22    0.53
  -8   5   4    0.83    0.55
  -7  -5   4   -0.01    0.48
  -7   5   4    0.73    0.49
  -6  -5   4   -0.98    0.40
  -6   5   4    0.62    0.45
  -5  -5   4   13.14    1.25
  -5   5   4   13.74    0.94
  -5   5   4   13.38    1.05
  -4  -5   4   12.65    1.19
  -4   5   4   16.31    1.07
  -4   5   4   16.79    1.10
  -3  -5   4   10.77    1.11
  -3   5   4    9.71    0.98
  -3   5   4    8.91    0.94
  -2  -5   4    2.22    0.57
  -2   5   4    2.57    0.63
  -2   5   4    2.04    0.55
  -1  -5   4   66.74    2.16
  -1   5   4   64.19    1.96
  -1   5   4   65.85    2.13
   0  -5   4   28.80    1.42
   0   5   4   27.85    1.44
   0   5   4   28.50    1.26
   1  -5   4    0.12    0.37
  -1  -5  -4    0.12    0.34
  -1   5  -4    0.40    0.41
   1   5   4    0.23    0.44
  -2  -5  -4    4.96    0.69
   2   5   4    6.88    0.93
  -2   5  -4    6.63    0.87
   3  -5   4    3.74    0.58
  -3  -5  -4    2.39    0.54
  -3   5  -4    2.11    0.55
   3   5   4    3.59    0.70
  -4  -5  -4    6.63    0.77
   4  -5   4    8.73    0.84
   4   5   4    8.23    0.99
  -4   5  -4    8.74    0.98
   5  -5   4   -0.26    0.29
   5   5   4    0.75    0.47
  -5   5  -4    0.34    0.47
   6  -5   4    4.83    0.72
   6   5   4    4.11    0.81
  -6   5  -4    5.44    0.88
   7  -5   4    3.85    0.73
  -7   5  -4    2.50    0.73
   7   5   4    4.08    0.81
   8  -5   4    2.73    0.71
   8   5   4    3.65    0.79
  -8   5  -4    4.18    0.84
  -9   5  -4    0.09    0.58
 -10  -6   4    3.48    0.97
 -10   6   4    1.29    0.75
  -9  -6   4    2.43    0.89
  -9   6   4    1.81    0.73
  -8  -6   4    0.06    0.61
  -8   6   4    1.74    0.68
  -7  -6   4    6.58    1.08
  -7   6   4    8.26    1.11
  -6  -6   4    0.13    0.54
  -6   6   4   -0.44    0.36
  -5  -6   4    3.71    0.79
  -5   6   4    5.18    0.78
  -5   6   4    5.32    0.85
  -4  -6   4    9.96    1.14
  -4   6   4   12.70    1.16
  -4   6   4   11.89    1.19
  -3  -6   4   15.27    1.41
  -3   6   4   13.98    1.10
  -3   6   4   14.69    1.10
  -2  -6   4   11.05    1.18
  -2   6   4    7.86    0.96
  -2   6   4    9.86    1.02
  -1  -6   4    0.07    0.44
  -1   6   4    0.27    0.43
  -1   6   4   -0.13    0.31
   0  -6  -4   18.15    1.14
   0  -6   4   16.51    1.20
   0   6   4   17.41    1.13
   0   6   4   18.08    1.29
   1  -6   4    2.34    0.61
  -1  -6  -4    1.45    0.49
   1   6   4    1.37    0.59
  -2  -6  -4    1.91    0.54
   2   6   4    3.64    0.78
  -2   6  -4    2.99    0.69
  -3  -6  -4    3.85    0.68
   3   6   4    2.56    0.73
  -3   6  -4    2.27    0.65
  -4  -6  -4    7.26    0.94
  -4   6  -4    4.71    0.85
   4   6   4    6.67    1.00
  -5   6  -4    1.98    0.66
   5   6   4    2.41    0.74
   6   6   4    3.27    0.82
  -6   6  -4    3.38    0.80
   7   6   4    4.40    0.88
  -7   6  -4    1.89    0.73
   8   6   4    0.47    0.61
  -8   6  -4    0.23    0.60
  -9   7   4    1.20    0.71
  -8  -7   4    0.38    0.73
  -8   7   4    1.41    0.68
  -7  -7   4    3.85    0.98
  -7   7   4    5.24    1.00
  -6  -7   4    0.30    0.58
  -6   7   4    0.48    0.57
  -5  -7   4    2.24    0.72
  -5   7   4    3.62    0.82
  -5   7   4    2.83    0.71
  -4  -7   4    0.55    0.53
  -4   7   4    0.28    0.46
  -4   7   4    0.78    0.51
  -3  -7   4   -0.43    0.41
  -3   7   4   -0.14    0.40
  -3   7   4   -0.09    0.39
  -2  -7   4    0.63    0.51
  -2   7   4    0.35    0.49
  -2   7   4    0.81    0.51
  -1  -7   4    0.73    0.54
  -1   7   4    0.46    0.47
  -1   7   4    0.36    0.45
   0  -7  -4   -0.11    0.39
   0  -7   4   -0.25    0.37
   0   7   4    0.57    0.51
   1  -7   4   -0.34    0.42
  -1  -7  -4   -0.03    0.42
   1   7   4    0.29    0.50
   2  -7   4    1.45    0.63
  -2  -7  -4    0.57    0.52
   2   7   4    1.89    0.70
  -3  -7  -4    0.32    0.50
   3   7   4    0.45    0.50
  -3   7  -4    0.20    0.52
  -4   7  -4    2.51    0.76
   4   7   4    0.88    0.60
  -5   7  -4    1.49    0.68
   5   7   4    1.81    0.71
   6   7   4    1.36    0.68
  -6   7  -4    1.38    0.71
   7   7   4    2.14    0.77
  -7   7  -4    1.52    0.77
  -6  -8   4    0.85    0.73
  -6   8   4    0.53    0.60
  -5  -8   4    2.44    0.79
  -5   8   4    0.69    0.64
  -4  -8   4   -0.21    0.52
  -4   8   4    0.80    0.59
  -4   8   4    0.82    0.54
  -3  -8   4    5.67    1.08
  -3   8   4    6.86    1.11
  -3   8   4    7.28    1.07
  -2  -8   4   -0.58    0.47
  -2   8   4    0.77    0.53
  -2   8   4   -0.03    0.50
  -1  -8   4    2.52    0.76
   1  -8  -4    2.24    0.70
  -1   8   4    2.95    0.81
   0  -8   4    1.48    0.63
   0  -8  -4    1.29    0.62
   0   8   4    0.51    0.60
  -1  -8  -4    0.60    0.54
   1  -8   4    0.18    0.52
   1   8   4    0.08    0.53
   2  -8   4    0.45    0.54
  -2  -8  -4    0.64    0.57
   2   8   4    1.49    0.73
   3  -8   4    0.21    0.49
   3   8   4   -0.40    0.44
  -4   8  -4   -0.26    0.61
   4   8   4   -0.13    0.53
   5   8   4   -0.40    0.47
  -5   8  -4    0.24    0.71
  -2   9   4    0.07    0.70
  -1  -9   4   -0.09    0.61
   1  -9  -4   -0.04    0.54
  -1   9   4    1.15    0.75
   0   9   4    0.22    0.67
 -13   0   5   -0.39    0.58
 -12   0   5    0.04    0.56
 -11   0   5    0.28    0.55
 -10   0   5   -0.30    0.41
  -9   0   5   -0.31    0.39
  -8   0   5   -0.34    0.47
  -7   0   5    0.17    0.47
  -7   0   5    0.55    0.29
  -6   0   5    0.07    0.37
  -6   0   5    0.40    0.27
  -5   0   5    0.18    0.33
  -5   0   5    0.13    0.24
  -4   0   5   -0.10    0.22
  -4   0   5   -0.05    0.26
  -3   0   5   -0.32    0.21
  -3   0   5    0.27    0.22
  -2   0   5   -0.02    0.20
  -2   0   5   -0.08    0.21
  -1   0   5    0.03    0.22
  -1   0   5   -0.21    0.15
   0   0   5    0.13    0.13
   0   0   5   -0.11    0.19
   1   0   5    0.13    0.22
   2   0   5    0.29    0.27
   3   0   5    0.19    0.28
   3   0   5   -0.12    0.25
  -3   0  -5   -0.05    0.13
   4   0   5    0.05    0.30
   4   0   5    0.08    0.31
  -4   0  -5    0.14    0.19
  -5   0  -5    0.24    0.25
   5   0   5   -0.07    0.34
   5   0   5    0.03    0.34
   6   0   5   -0.18    0.35
   6   0   5    0.41    0.38
   7   0   5    0.17    0.43
   8   0   5    0.45    0.46
   9   0   5    0.10    0.47
  10   0   5   -0.14    0.54
  11   0   5    0.06    0.60
 -13  -1   5    2.33    0.85
 -13   1   5    3.23    0.93
 -12  -1   5    1.91    0.74
 -12   1   5    2.06    0.78
 -11  -1   5    0.63    0.62
 -11   1   5    0.43    0.54
 -10  -1   5   11.94    1.28
 -10   1   5   12.42    1.26
  -9  -1   5    0.31    0.50
  -9   1   5    0.44    0.47
  -8  -1   5   13.18    1.22
  -8   1   5   14.77    1.13
  -7  -1   5    3.13    0.45
  -7  -1   5    2.39    0.63
  -7   1   5    1.43    0.53
  -7   1   5    3.31    0.42
  -6  -1   5    3.51    0.47
  -6  -1   5    3.63    0.65
  -6   1   5    2.89    0.41
  -6   1   5    2.98    0.57
  -5  -1   5    1.39    0.46
  -5  -1   5    0.80    0.28
  -5   1   5    0.47    0.35
  -5   1   5    0.73    0.29
  -4  -1   5   40.67    1.22
  -4  -1   5   40.92    1.38
  -4   1   5   40.31    1.18
  -3  -1   5    4.14    0.48
  -3  -1   5    3.83    0.47
  -3   1   5    4.08    0.47
  -3   1   5    3.29    0.41
  -2  -1   5    9.21    0.60
  -2  -1   5   11.30    0.63
  -2   1   5   12.63    0.71
  -2   1   5   11.69    0.57
  -1  -1   5   48.73    1.33
  -1  -1   5   49.63    1.14
  -1   1   5   47.54    1.34
  -1   1   5   46.85    0.96
   0  -1   5   79.96    1.79
   0  -1   5   79.64    1.44
   0   1   5   80.69    1.83
   0   1   5   82.26    1.18
   1  -1   5   10.37    0.64
   1  -1   5    9.91    0.43
   1   1   5   10.36    0.72
   2  -1   5   22.80    0.94
  -2   1  -5   23.40    0.68
   2   1   5   24.85    1.04
   3  -1   5    7.43    0.64
  -3  -1  -5    6.84    0.31
  -3   1  -5    6.48    0.45
   3   1   5    6.87    0.70
   3   1   5    7.73    0.73
  -4  -1  -5    5.44    0.39
   4  -1   5    5.60    0.57
   4  -1   5    4.67    0.66
  -4   1  -5    6.52    0.52
   4   1   5    5.14    0.67
   4   1   5    5.67    0.67
   5  -1   5    2.51    0.46
   5  -1   5    2.41    0.54
   5   1   5    1.51    0.50
   5   1   5    2.63    0.53
  -5   1  -5    2.24    0.40
   6  -1   5    6.06    0.86
   6  -1   5    6.10    0.65
  -6   1  -5    5.49    0.60
   6   1   5    5.28    0.67
   6   1   5    5.78    0.81
   7  -1   5    4.80    0.78
   7   1   5    5.28    0.83
   8  -1   5    0.93    0.49
   8   1   5    0.74    0.48
   9  -1   5    1.02    0.57
   9   1   5    1.77    0.68
  10  -1   5   -0.22    0.48
  10   1   5   -0.20    0.53
  11  -1   5    0.17    0.59
  11   1   5   -0.57    0.53
 -13  -2   5    0.29    0.71
 -13   2   5    0.29    0.60
 -12  -2   5    0.21    0.68
 -12   2   5    0.22    0.56
 -11  -2   5    3.17    0.87
 -11   2   5    4.27    0.92
 -10  -2   5    9.00    1.16
 -10   2   5    7.84    1.04
  -9  -2   5    0.12    0.51
  -9   2   5   -0.14    0.45
  -8  -2   5    3.48    0.79
  -8   2   5    2.90    0.72
  -7  -2   5    1.18    0.54
  -7   2   5    1.01    0.54
  -6  -2   5    0.88    0.48
  -6   2   5    0.85    0.41
  -6   2   5   -0.15    0.27
  -5  -2   5    9.43    0.91
  -5   2   5   10.70    0.79
  -5   2   5    9.61    0.64
  -4  -2   5    6.62    0.72
  -4   2   5    6.86    0.63
  -4   2   5    7.72    0.70
  -3  -2   5   54.55    1.58
  -3   2   5   55.53    1.51
  -3   2   5   55.36    1.44
  -2  -2   5   11.46    0.69
  -2   2   5   12.87    0.64
  -2   2   5   13.18    0.80
  -1  -2   5  183.99    3.04
  -1   2   5  183.79    2.75
  -1   2   5  181.24    3.24
   0  -2   5   35.08    1.19
   0  -2   5   37.58    1.08
   0   2   5   37.08    0.88
   0   2   5   37.41    1.30
   1  -2   5   20.01    0.77
   1  -2   5   20.40    0.93
  -1  -2  -5   19.63    0.58
   1   2   5   19.54    1.01
  -2  -2  -5   37.03    0.83
   2  -2   5   37.01    1.22
  -2   2  -5   36.70    1.08
   2   2   5   34.59    1.18
   2   2   5   35.42    1.34
   3  -2   5    6.38    0.62
  -3  -2  -5    5.69    0.43
   3   2   5    5.71    0.68
   3   2   5    5.84    0.63
  -3   2  -5    6.91    0.54
   4  -2   5   46.74    1.41
   4  -2   5   47.09    1.68
  -4  -2  -5   46.73    1.15
  -4   2  -5   45.52    1.35
   4   2   5   46.85    1.60
   4   2   5   49.88    1.63
   5  -2   5   -0.03    0.30
   5  -2   5    0.75    0.40
  -5   2  -5    0.99    0.37
   5   2   5   -0.07    0.36
   5   2   5    0.26    0.42
   6  -2   5   69.39    2.27
   6   2   5   64.39    1.96
  -6   2  -5   66.35    1.84
   6   2   5   63.05    2.16
   7  -2   5    7.64    0.96
   7   2   5    8.36    0.85
   7   2   5    8.49    1.00
   8  -2   5    2.60    0.73
   8   2   5    3.41    0.77
   9  -2   5   -0.15    0.43
   9   2   5   -0.17    0.46
  10  -2   5    0.02    0.48
  10   2   5    0.05    0.54
  11  -2   5   -0.66    0.45
  11   2   5    0.31    0.57
 -13   3   5    0.25    0.69
 -12  -3   5    2.42    0.87
 -12   3   5    2.70    0.85
 -11  -3   5   -0.06    0.60
 -11   3   5    0.98    0.62
 -10  -3   5    0.19    0.57
 -10   3   5   -0.21    0.46
  -9  -3   5   18.71    1.49
  -9   3   5   20.11    1.42
  -8  -3   5    4.35    0.88
  -8   3   5    4.91    0.82
  -7  -3   5    1.34    0.64
  -7   3   5    0.54    0.49
  -6  -3   5    3.93    0.75
  -6   3   5    3.97    0.54
  -6   3   5    5.62    0.79
  -5  -3   5   14.49    1.04
  -5   3   5   13.96    0.99
  -5   3   5   14.59    0.84
  -4  -3   5   90.81    2.36
  -4   3   5   86.45    2.16
  -4   3   5   88.02    2.08
  -3  -3   5   46.06    1.55
  -3   3   5   42.26    1.37
  -3   3   5   43.15    1.43
  -2  -3   5    0.57    0.32
  -2   3   5   -0.01    0.29
  -2   3   5    0.35    0.27
  -1  -3   5    8.89    0.66
  -1   3   5    8.78    0.62
  -1   3   5    9.93    0.79
   0  -3   5    5.77    0.61
   0   3   5    5.41    0.49
   0   3   5    4.45    0.62
   1  -3   5   26.75    1.06
  -1  -3  -5   29.68    0.91
   1   3   5   29.16    0.96
   1   3   5   28.09    1.29
  -2  -3  -5    0.85    0.28
   2  -3   5    0.35    0.32
   2   3   5    0.14    0.26
   2   3   5    0.69    0.44
  -2   3  -5    0.26    0.31
  -3  -3  -5    2.18    0.40
   3  -3   5    2.52    0.48
  -3   3  -5    1.84    0.45
   3   3   5    1.23    0.50
   3   3   5    1.81    0.44
  -4  -3  -5   18.37    0.88
   4  -3   5   18.19    0.96
   4  -3   5   19.30    1.11
   4   3   5   19.27    1.21
   4   3   5   18.43    1.02
  -4   3  -5   17.69    0.99
   5  -3   5   27.70    1.12
   5  -3   5   29.70    1.41
   5   3   5   27.03    1.39
  -5   3  -5   24.69    1.19
   5   3   5   25.71    1.29
   6  -3   5   -0.24    0.38
   6   3   5    0.42    0.40
  -6   3  -5    0.27    0.38
   6   3   5    0.64    0.44
   7  -3   5   -0.22    0.32
   7   3   5    0.42    0.45
  -7   3  -5    0.62    0.42
   7   3   5   -0.38    0.37
   8  -3   5    0.81    0.53
   8   3   5   -0.20    0.44
   9  -3   5   11.24    1.31
   9   3   5   10.31    1.21
  10  -3   5    9.89    1.31
  10   3   5   12.34    1.42
 -12  -4   5   -0.85    0.62
 -12   4   5   -0.28    0.60
 -11  -4   5    0.42    0.66
 -11   4   5    1.54    0.72
 -10  -4   5    1.89    0.78
 -10   4   5    1.70    0.66
  -9  -4   5    0.87    0.61
  -9   4   5    1.35    0.64
  -8  -4   5    7.27    1.05
  -8   4   5    7.53    1.00
  -7  -4   5    8.91    1.11
  -7   4   5    7.53    0.94
  -6  -4   5    4.49    0.80
  -6   4   5    5.60    0.66
  -6   4   5    5.68    0.84
  -5  -4   5    3.90    0.75
  -5   4   5    3.05    0.58
  -5   4   5    3.48    0.64
  -4  -4   5   10.53    1.04
  -4   4   5   11.03    0.95
  -4   4   5   11.97    0.90
  -3  -4   5   22.33    1.21
  -3   4   5   19.91    1.08
  -3   4   5   19.17    1.08
  -2  -4   5    0.64    0.43
  -2   4   5   -0.46    0.35
  -2   4   5   -0.32    0.29
  -1  -4   5    2.40    0.56
  -1   4   5    1.46    0.55
  -1   4   5    1.52    0.42
   0  -4   5    0.20    0.33
   0   4   5    0.02    0.39
   0   4   5    0.01    0.28
  -1  -4  -5    1.24    0.37
   1  -4   5    1.54    0.44
   1   4   5    0.60    0.45
   1   4   5    1.09    0.30
  -2  -4  -5    1.63    0.41
  -2   4  -5    1.90    0.50
   2   4   5    2.37    0.64
   2   4   5    1.46    0.37
  -3  -4  -5    6.55    0.68
  -3   4  -5    5.16    0.70
   3   4   5    4.91    0.82
   3   4   5    5.76    0.64
   4  -4   5    0.90    0.40
   4  -4   5    0.14    0.34
   4   4   5    0.86    0.40
   4   4   5    0.20    0.41
  -4   4  -5    0.55    0.40
   5  -4   5    2.07    0.54
   5  -4   5    1.38    0.45
  -5   4  -5    2.00    0.53
   5   4   5    2.45    0.64
   5   4   5    1.41    0.49
   6  -4   5   12.61    1.18
  -6   4  -5   11.86    1.12
   6   4   5   11.20    1.16
   6   4   5   10.31    1.03
   7  -4   5   10.63    1.13
   7   4   5   12.99    1.21
   7   4   5   12.94    1.23
  -7   4  -5   14.31    1.29
   8  -4   5    0.92    0.58
   8   4   5    1.92    0.64
   9  -4   5    4.54    0.90
   9   4   5    5.79    1.01
  10  -4   5    3.91    0.94
  10   4   5    3.93    0.94
 -11  -5   5    0.59    0.74
 -11   5   5   -0.09    0.62
 -10  -5   5   -0.69    0.54
 -10   5   5   -0.26    0.46
  -9  -5   5    2.55    0.86
  -9   5   5    2.75    0.76
  -8  -5   5    0.23    0.57
  -8   5   5    0.54    0.52
  -7  -5   5    3.32    0.83
  -7   5   5    2.69    0.70
  -6  -5   5   -0.83    0.37
  -6   5   5   -0.41    0.38
  -6   5   5    0.23    0.36
  -5  -5   5    2.45    0.68
  -5   5   5    2.01    0.54
  -5   5   5    1.24    0.52
  -4  -5   5    0.38    0.45
  -4   5   5    1.39    0.51
  -4   5   5    1.51    0.50
  -3  -5   5    2.83    0.68
  -3   5   5    4.99    0.75
  -3   5   5    4.51    0.74
  -2  -5   5    0.50    0.46
  -2   5   5    0.26    0.48
  -2   5   5    0.95    0.42
  -1  -5   5   23.27    1.32
  -1   5   5   22.66    1.16
  -1   5   5   21.66    1.34
   0  -5   5   12.38    0.98
   0   5   5    8.56    0.84
   0   5   5    9.94    1.09
   1  -5   5    1.17    0.46
  -1  -5  -5    0.89    0.41
   1   5   5    1.10    0.56
  -2  -5  -5    3.88    0.63
   2   5   5    4.59    0.82
  -2   5  -5    4.93    0.75
   3  -5   5   10.28    0.92
  -3  -5  -5   10.61    0.95
   3   5   5   10.58    1.16
  -3   5  -5   11.35    1.07
   4  -5   5    0.04    0.32
   4   5   5    0.43    0.47
  -4   5  -5   -0.11    0.35
   5  -5   5    7.26    0.88
  -5   5  -5    7.92    0.98
   5   5   5    8.20    1.07
   6  -5   5   10.83    1.11
  -6   5  -5   12.88    1.25
   6   5   5   13.66    1.35
   7  -5   5    4.50    0.84
  -7   5  -5    6.60    1.01
   7   5   5    4.86    0.91
   8  -5   5    2.54    0.71
   8   5   5    1.59    0.62
   9  -5   5   -0.62    0.44
 -10  -6   5   -0.14    0.76
 -10   6   5    0.06    0.59
  -9  -6   5    0.00    0.67
  -9   6   5   -0.24    0.50
  -8  -6   5   -0.17    0.55
  -8   6   5   -0.07    0.45
  -7  -6   5    0.76    0.58
  -7   6   5    0.07    0.51
  -6  -6   5    0.49    0.58
  -6   6   5    0.00    0.39
  -5  -6   5    4.82    0.89
  -5   6   5    5.48    0.82
  -5   6   5    6.01    0.90
  -4  -6   5    9.33    1.12
  -4   6   5    9.97    1.09
  -4   6   5   10.82    1.11
  -3  -6   5    8.83    1.11
  -3   6   5    9.06    1.05
  -3   6   5   10.42    1.07
  -2  -6   5    0.53    0.47
  -2   6   5    0.41    0.46
  -2   6   5    0.37    0.41
  -1  -6   5   -0.26    0.42
  -1   6   5   -0.35    0.32
  -1   6   5    0.63    0.47
   0  -6  -5    6.05    0.79
   0  -6   5    7.52    0.99
   0   6   5    5.60    0.91
   0   6   5    5.25    0.76
   1  -6   5    2.97    0.67
  -1  -6  -5    4.31    0.70
   1   6   5    3.89    0.78
   2  -6   5    2.07    0.60
  -2  -6  -5    0.81    0.48
   2   6   5    1.25    0.60
   3   6   5    0.19    0.50
  -3   6  -5   -0.11    0.42
   4   6   5    0.05    0.45
  -4   6  -5    1.17    0.60
  -5   6  -5    9.54    1.17
   5   6   5   12.59    1.38
   6   6   5    1.43    0.68
  -6   6  -5    0.58    0.58
   7   6   5    1.10    0.65
  -7   6  -5    0.24    0.57
   8   6   5    0.30    0.58
  -8  -7   5    4.24    1.06
  -8   7   5    7.45    1.19
  -7  -7   5   -0.13    0.57
  -7   7   5    0.82    0.57
  -6  -7   5    0.69    0.66
  -6   7   5    0.76    0.59
  -5  -7   5   -0.67    0.42
  -5   7   5    0.43    0.48
  -5   7   5    0.12    0.50
  -4  -7   5   11.51    1.32
  -4   7   5   10.28    1.19
  -4   7   5    9.42    1.14
  -3  -7   5    1.66    0.69
  -3   7   5    0.83    0.54
  -3   7   5    0.56    0.51
  -2  -7   5   -0.30    0.41
  -2   7   5   -0.38    0.38
  -2   7   5   -0.08    0.43
  -1  -7   5    0.33    0.49
  -1   7   5    0.56    0.49
  -1   7   5    0.83    0.58
   0  -7   5    5.59    0.94
   0  -7  -5    3.79    0.72
   0   7   5    5.25    0.96
  -1  -7  -5    0.66    0.47
   1  -7   5    0.57    0.49
   1   7   5    0.00    0.43
   2  -7   5    0.19    0.44
  -2  -7  -5   -0.23    0.42
   2   7   5    0.06    0.44
   3  -7   5    0.54    0.48
   3   7   5   -0.12    0.44
   4   7   5    1.38    0.67
  -4   7  -5    2.43    0.75
   5   7   5    2.34    0.81
  -5   7  -5    2.28    0.77
  -6   7  -5    1.18    0.68
   6   7   5    1.35    0.70
  -6  -8   5    0.05    0.72
  -6   8   5   -0.35    0.54
  -5  -8   5   -0.53    0.60
  -5   8   5    0.52    0.55
  -4  -8   5    0.85    0.65
  -4   8   5    0.62    0.54
  -4   8   5    0.29    0.59
  -3  -8   5   -0.41    0.46
  -3   8   5    0.55    0.56
  -3   8   5   -0.03    0.48
  -2  -8   5    1.16    0.72
  -2   8   5    1.71    0.68
  -2   8   5    0.72    0.57
  -1  -8   5    0.99    0.68
   1  -8  -5    2.55    0.69
  -1   8   5    1.21    0.64
   0  -8   5    3.27    0.89
   0  -8  -5    4.37    0.84
   0   8   5    5.58    1.02
   1  -8   5   -0.46    0.50
  -1  -8  -5   -0.75    0.44
   1   8   5    0.68    0.61
   2  -8   5    0.40    0.57
   2   8   5    0.35    0.58
   3  -8   5   -0.64    0.44
   3   8   5    0.59    0.64
   4  -8   5    0.81    0.59
   4   8   5    1.87    0.76
 -13   0   6    2.80    0.91
 -12   0   6   -0.57    0.51
 -11   0   6   13.21    1.42
 -10   0   6   21.60    1.46
  -9   0   6   13.31    1.30
  -8   0   6    0.40    0.51
  -7   0   6   11.00    0.72
  -7   0   6   10.27    1.04
  -6   0   6    3.43    0.50
  -6   0   6    2.90    0.60
  -5   0   6    2.05    0.50
  -5   0   6    1.26    0.35
  -4   0   6   11.09    0.80
  -4   0   6   11.23    0.72
  -3   0   6   83.20    1.94
  -3   0   6   81.99    1.81
  -2   0   6  128.28    2.23
  -2   0   6  130.29    2.58
  -1   0   6    1.65    0.40
  -1   0   6    1.81    0.28
   0   0   6   19.37    0.91
   0   0   6   18.41    0.50
   1   0   6   95.90    2.15
   2   0   6   79.76    1.94
  -3   0  -6   34.24    0.62
   3   0   6   34.96    1.29
   4   0   6   52.74    1.81
   4   0   6   52.82    1.62
   5   0   6   82.78    2.45
   5   0   6   87.72    2.17
   6   0   6   30.95    1.56
   6   0   6   36.68    1.39
   7   0   6    6.00    0.89
   8   0   6    0.38    0.48
   9   0   6    3.86    0.91
  10   0   6    0.62    0.64
  11   0   6   -0.48    0.56
 -13  -1   6    2.02    0.84
 -13   1   6    1.22    0.74
 -12  -1   6    4.99    0.99
 -12   1   6    6.54    1.10
 -11  -1   6    0.69    0.63
 -11   1   6    0.01    0.45
 -10  -1   6    0.08    0.55
 -10   1   6    0.34    0.52
  -9  -1   6    8.35    1.06
  -9   1   6    8.95    1.04
  -8  -1   6    2.71    0.48
  -8  -1   6    1.38    0.61
  -8   1   6    2.86    0.68
  -7  -1   6    1.09    0.39
  -7  -1   6    1.47    0.56
  -7   1   6    1.84    0.59
  -7   1   6    1.27    0.39
  -6  -1   6    0.33    0.29
  -6  -1   6    0.35    0.46
  -6   1   6    0.96    0.36
  -6   1   6   -0.13    0.40
  -5  -1   6   16.04    1.00
  -5  -1   6   16.64    0.86
  -5   1   6   15.20    0.97
  -5   1   6   16.36    0.84
  -4  -1   6  126.16    2.56
  -4  -1   6  127.66    2.69
  -4   1   6  131.63    2.56
  -4   1   6  130.83    2.54
  -3  -1   6   -0.06    0.23
  -3  -1   6   -0.35    0.24
  -3   1   6   -0.14    0.27
  -3   1   6    0.13    0.24
  -2  -1   6   -0.37    0.19
  -2  -1   6    0.09    0.27
  -2   1   6    0.15    0.21
  -2   1   6   -0.02    0.25
  -1  -1   6   28.01    0.88
  -1  -1   6   29.86    1.13
  -1   1   6   28.12    1.14
  -1   1   6   27.48    0.72
   0  -1   6  242.01    3.97
   0  -1   6  236.89    3.35
   0   1   6  242.94    2.96
   0   1   6  244.00    4.03
   1  -1   6    6.55    0.38
   1  -1   6    6.91    0.68
   1   1   6    8.17    0.76
   2  -1   6   12.89    0.48
   2  -1   6   10.73    0.72
   2   1   6   13.21    0.85
   3  -1   6    4.79    0.59
  -3   1  -6    5.46    0.43
   3   1   6    5.00    0.67
   3   1   6    4.95    0.65
   4  -1   6    6.62    0.82
   4  -1   6    7.50    0.73
   4   1   6    7.59    0.83
  -4   1  -6    7.73    0.54
   4   1   6    6.57    0.78
   5  -1   6    0.21    0.39
   5  -1   6    0.21    0.38
   5   1   6    0.57    0.44
   5   1   6    0.56    0.48
   6  -1   6    0.60    0.45
   6   1   6    0.12    0.40
   6   1   6    0.30    0.41
   7  -1   6    8.54    1.05
   7   1   6    6.54    0.96
   8  -1   6    0.00    0.40
   8   1   6   -0.06    0.41
   9  -1   6    3.16    0.82
   9   1   6    4.02    0.84
  10  -1   6   15.38    1.61
  10   1   6   15.24    1.62
 -13  -2   6    0.89    0.76
 -13   2   6    0.14    0.74
 -12  -2   6    1.48    0.81
 -12   2   6    0.95    0.66
 -11  -2   6    1.86    0.80
 -11   2   6    2.19    0.72
 -10  -2   6   14.84    1.47
 -10   2   6   11.91    1.29
  -9  -2   6    1.55    0.63
  -9   2   6    0.74    0.49
  -8  -2   6   -0.03    0.48
  -8  -2   6    0.06    0.31
  -8   2   6    0.86    0.57
  -7  -2   6    2.57    0.72
  -7  -2   6    2.54    0.50
  -7   2   6    2.22    0.46
  -7   2   6    3.45    0.72
  -6  -2   6    1.06    0.55
  -6   2   6    0.03    0.33
  -6   2   6   -0.14    0.37
  -5  -2   6    0.26    0.44
  -5   2   6    0.29    0.34
  -5   2   6    0.60    0.36
  -4  -2   6    1.72    0.50
  -4   2   6    1.07    0.39
  -4   2   6    0.89    0.35
  -3  -2   6   21.02    1.01
  -3  -2   6   20.07    0.97
  -3   2   6   19.63    0.97
  -3   2   6   19.82    0.89
  -2  -2   6    0.54    0.30
  -2  -2   6    0.42    0.29
  -2   2   6    0.67    0.26
  -2   2   6    0.83    0.39
  -1  -2   6    1.84    0.41
  -1  -2   6    1.84    0.36
  -1   2   6    3.09    0.53
  -1   2   6    2.43    0.32
   0  -2   6    8.84    0.57
   0  -2   6    8.19    0.76
   0   2   6    8.35    0.80
   0   2   6    8.42    0.43
   1  -2   6    1.16    0.39
   1  -2   6    1.58    0.32
  -1  -2  -6    1.69    0.22
   1   2   6    2.10    0.50
   2  -2   6    0.49    0.31
  -2  -2  -6    0.46    0.18
   2   2   6    0.73    0.33
   2   2   6    0.61    0.45
  -2   2  -6    0.89    0.30
   3  -2   6    1.02    0.39
  -3   2  -6    1.65    0.35
   3   2   6    0.87    0.40
   3   2   6    0.21    0.39
   4  -2   6    5.50    0.77
   4  -2   6    5.70    0.69
   4   2   6    6.60    0.83
  -4   2  -6    5.57    0.58
   4   2   6    4.87    0.69
   5  -2   6   18.88    1.01
   5  -2   6   20.96    1.25
   5   2   6   19.71    1.19
   5   2   6   19.68    1.20
   6  -2   6   19.57    1.27
   6   2   6   24.14    1.32
   6   2   6   20.36    1.27
   7  -2   6   13.66    1.34
   7   2   6   18.83    1.17
   7   2   6   16.17    1.21
   8  -2   6    6.77    1.03
   8   2   6    9.00    1.11
   9  -2   6    3.33    0.83
   9   2   6    2.79    0.80
  10  -2   6    3.14    0.86
  10   2   6    3.06    0.91
 -12  -3   6    2.70    0.92
 -12   3   6    2.44    0.83
 -11  -3   6    0.65    0.65
 -11   3   6    0.21    0.57
 -10  -3   6    5.44    1.03
 -10   3   6    8.09    1.11
  -9  -3   6   19.51    1.46
  -9   3   6   17.53    1.30
  -8  -3   6    9.20    1.13
  -8   3   6    9.56    1.07
  -7  -3   6    3.94    0.83
  -7   3   6    6.14    0.86
  -6  -3   6    3.86    0.78
  -6   3   6    4.29    0.62
  -6   3   6    6.01    0.81
  -5  -3   6    1.78    0.55
  -5   3   6    1.30    0.46
  -5   3   6    2.06    0.55
  -4  -3   6    2.60    0.58
  -4   3   6    2.65    0.54
  -4   3   6    2.81    0.55
  -3  -3   6    5.93    0.72
  -3   3   6    6.15    0.72
  -3   3   6    5.85    0.61
  -2  -3   6    2.64    0.48
  -2   3   6    2.54    0.43
  -2   3   6    2.04    0.53
  -1  -3   6   14.99    0.88
  -1   3   6   16.68    0.78
  -1   3   6   13.83    1.00
   0  -3   6   20.13    0.96
   0   3   6   20.09    1.18
   0   3   6   20.14    0.78
   1  -3   6    0.70    0.31
  -1  -3  -6    0.76    0.26
   1  -3   6    0.23    0.31
   1   3   6    0.97    0.51
   1   3   6    0.69    0.29
   2  -3   6    6.80    0.76
  -2  -3  -6    6.58    0.50
   2   3   6    6.06    0.64
  -2   3  -6    6.27    0.67
   2   3   6    6.07    0.83
   3  -3   6    0.70    0.37
   3   3   6    0.61    0.51
  -3   3  -6   -0.20    0.28
   3   3   6    0.25    0.33
   4  -3   6   24.84    1.32
   4  -3   6   22.83    1.13
   4   3   6   23.91    1.38
  -4   3  -6   23.83    1.08
   4   3   6   23.76    1.19
   5  -3   6   38.94    1.70
   5  -3   6   42.24    1.49
   5   3   6   40.56    1.67
  -5   3  -6   40.38    1.48
   5   3   6   39.09    1.69
   6  -3   6    0.43    0.40
   6   3   6    1.05    0.50
   6   3   6   -0.14    0.38
   7  -3   6   -0.24    0.41
   7   3   6   -0.38    0.39
   7   3   6    0.59    0.47
   8  -3   6    6.86    1.06
   8   3   6    6.18    0.99
   9  -3   6    1.75    0.68
   9   3   6   -0.41    0.51
  10  -3   6    0.06    0.58
  10   3   6   -0.03    0.53
 -12  -4   6    2.19    0.93
 -12   4   6    1.30    0.72
 -11  -4   6   -0.91    0.63
 -11   4   6    0.62    0.61
 -10  -4   6   -0.10    0.54
 -10   4   6    0.68    0.60
  -9  -4   6    0.77    0.59
  -9   4   6   -0.20    0.43
  -8  -4   6   15.04    1.46
  -8   4   6   14.20    1.33
  -7  -4   6    0.65    0.52
  -7   4   6   -0.09    0.37
  -6  -4   6    0.07    0.48
  -6   4   6    0.57    0.38
  -6   4   6    0.76    0.50
  -5  -4   6    4.26    0.76
  -5   4   6    3.72    0.66
  -5   4   6    4.95    0.72
  -4  -4   6   28.41    1.47
  -4   4   6   32.18    1.42
  -4   4   6   29.94    1.35
  -3  -4   6   36.67    1.60
  -3   4   6   38.06    1.41
  -3   4   6   37.43    1.57
  -2  -4   6   -0.15    0.34
  -2   4   6   -0.39    0.28
  -2   4   6   -0.20    0.46
  -1  -4   6   16.35    1.00
  -1   4   6   16.77    1.19
  -1   4   6   16.20    0.90
   0  -4   6    0.23    0.37
   0   4   6   -0.17    0.47
   0   4   6    0.96    0.36
   1  -4   6    1.38    0.42
  -1  -4  -6    1.36    0.38
   1   4   6    0.89    0.58
   1   4   6    1.21    0.34
   2  -4   6    3.76    0.58
  -2  -4  -6    5.30    0.59
  -2   4  -6    5.54    0.74
   2   4   6    3.71    0.51
   2   4   6    4.23    0.80
   3  -4   6   17.31    1.06
   3   4   6   15.28    0.90
   3   4   6   17.28    1.27
  -3   4  -6   16.84    1.04
   4  -4   6    0.40    0.38
   4  -4   6   -0.07    0.37
   4   4   6    0.60    0.36
  -4   4  -6    1.03    0.43
   4   4   6    0.48    0.49
   5  -4   6    1.05    0.44
   5  -4   6    0.58    0.45
  -5   4  -6    0.87    0.44
   5   4   6    0.15    0.47
   5   4   6    0.03    0.35
   6  -4   6   12.38    1.21
   6   4   6   14.63    1.33
   6   4   6   13.23    1.19
   7  -4   6    9.72    1.17
   7   4   6   10.85    1.16
   7   4   6    9.74    1.14
   8  -4   6    0.27    0.45
   8   4   6    0.31    0.52
   9  -4   6    1.17    0.63
   9   4   6    0.44    0.63
 -11  -5   6    0.68    0.82
 -11   5   6    1.33    0.73
 -10  -5   6   -0.21    0.61
 -10   5   6   -0.11    0.53
  -9  -5   6    3.92    0.94
  -9   5   6    5.24    0.94
  -8  -5   6   24.17    1.67
  -8   5   6   25.81    1.60
  -7  -5   6    7.02    1.05
  -7   5   6    4.08    0.79
  -6  -5   6   -0.16    0.42
  -6   5   6   -0.22    0.34
  -6   5   6    0.10    0.41
  -5  -5   6    0.79    0.52
  -5   5   6    0.12    0.43
  -5   5   6    0.05    0.37
  -4  -5   6   11.05    1.16
  -4   5   6   11.51    1.06
  -4   5   6   12.63    0.99
  -3  -5   6    0.91    0.50
  -3   5   6    2.49    0.60
  -3   5   6    1.73    0.53
  -2  -5   6    0.19    0.43
  -2   5   6   -0.21    0.33
  -2   5   6   -0.18    0.44
  -1  -5   6   23.82    1.37
  -1   5   6   22.14    1.34
  -1   5   6   22.01    1.12
   0  -5   6    0.77    0.47
   0   5   6    1.21    0.55
   0   5   6    2.08    0.51
   1  -5   6    1.72    0.53
  -1  -5  -6    1.07    0.39
   1   5   6    1.47    0.60
   2  -5   6    4.13    0.69
   2   5   6    3.22    0.71
   3  -5   6    1.53    0.47
   3   5   6    1.31    0.56
  -3   5  -6    2.16    0.58
   4  -5   6   37.46    1.59
   4  -5   6   38.06    1.64
  -4   5  -6   35.24    1.63
   4   5   6   39.82    1.89
   5  -5   6   -0.24    0.40
   5   5   6    1.55    0.63
  -5   5  -6    0.64    0.46
   6  -5   6    1.17    0.54
   6   5   6    1.32    0.64
  -6   5  -6    0.94    0.52
   7  -5   6    0.31    0.45
   7   5   6    0.49    0.52
   8  -5   6    1.64    0.67
 -10  -6   6    2.13    0.95
 -10   6   6    2.54    0.84
  -9  -6   6   -0.43    0.61
  -9   6   6    0.08    0.48
  -8  -6   6    0.08    0.61
  -8   6   6    0.53    0.50
  -7  -6   6    0.38    0.59
  -7   6   6    2.94    0.73
  -6  -6   6    1.98    0.68
  -6   6   6    3.12    0.71
  -5  -6   6   -0.29    0.43
  -5   6   6    0.13    0.44
  -5   6   6    0.31    0.47
  -4  -6   6    0.33    0.47
  -4   6   6    0.73    0.48
  -4   6   6   -0.34    0.33
  -3  -6   6   11.16    1.23
  -3   6   6   11.19    1.18
  -3   6   6   13.55    1.08
  -2  -6   6   -0.02    0.41
  -2   6   6    0.38    0.50
  -2   6   6   -0.05    0.36
  -1  -6   6    0.69    0.54
  -1   6   6    0.22    0.48
  -1   6   6    0.39    0.41
   0  -6  -6    0.64    0.39
   0  -6   6   -0.05    0.38
   0   6   6   -0.09    0.50
   1  -6   6    0.42    0.40
  -1  -6  -6    0.72    0.41
   1   6   6    0.90    0.59
   2  -6   6    0.37    0.42
   2   6   6   -0.53    0.41
   3  -6   6    3.95    0.74
   3   6   6    4.40    0.89
  -4   6  -6    2.31    0.68
   4   6   6    2.59    0.75
  -5   6  -6    0.47    0.51
   5   6   6   -0.26    0.44
   6   6   6   -0.17    0.51
  -6   6  -6    0.02    0.52
   7   6   6   -0.44    0.54
  -8  -7   6    0.69    0.74
  -8   7   6    0.65    0.58
  -7  -7   6    0.84    0.73
  -7   7   6    1.02    0.62
  -6  -7   6    1.63    0.74
  -6   7   6    1.84    0.68
  -5  -7   6   -0.10    0.52
  -5   7   6    0.33    0.49
  -5   7   6    0.78    0.54
  -4  -7   6    5.59    1.01
  -4   7   6    6.43    0.97
  -4   7   6    6.56    1.00
  -3  -7   6    3.79    0.84
  -3   7   6    3.47    0.74
  -3   7   6    5.21    0.92
  -2  -7   6    2.61    0.75
  -2   7   6    3.84    0.81
  -2   7   6    3.15    0.72
  -1  -7   6   12.03    1.35
  -1   7   6   13.32    1.23
  -1   7   6   13.51    1.39
   0  -7   6    0.20    0.47
   0  -7  -6   -0.27    0.38
   0   7   6    0.88    0.56
   1  -7   6    0.53    0.51
   1   7   6   -0.47    0.41
   2  -7   6    0.08    0.45
   2   7   6    0.70    0.58
   3  -7   6    0.08    0.43
   3   7   6   -0.27    0.48
   4  -7   6    1.19    0.57
   4   7   6    1.16    0.65
  -5   7  -6    0.06    0.61
   5   7   6    1.14    0.64
  -6  -8   6    0.51    0.72
  -6   8   6    1.01    0.66
  -5  -8   6    1.42    0.73
  -5   8   6    1.59    0.70
  -5   8   6    1.76    0.69
  -4  -8   6    0.25    0.58
  -4   8   6    0.82    0.55
  -4   8   6    0.27    0.56
  -3  -8   6   -0.40    0.52
  -3   8   6   -0.12    0.56
  -3   8   6   -0.49    0.45
  -2  -8   6   -0.67    0.47
  -2   8   6    0.03    0.50
  -2   8   6   -0.41    0.51
   1  -8  -6    0.80    0.54
  -1  -8   6   -0.42    0.49
  -1   8   6    0.25    0.56
   0  -8   6    1.46    0.75
   0   8   6    1.99    0.80
   1  -8   6   -0.27    0.55
   1   8   6   -0.37    0.53
   2  -8   6    1.14    0.65
   2   8   6    1.52    0.78
   3  -8   6   -0.02    0.52
   3   8   6    0.07    0.59
 -13   0   7   -0.91    0.56
 -12   0   7    0.12    0.60
 -11   0   7    0.22    0.58
 -10   0   7    0.28    0.51
  -9   0   7   -0.02    0.43
  -8   0   7   -0.74    0.43
  -7   0   7    0.11    0.33
  -7   0   7   -0.01    0.45
  -6   0   7    0.50    0.44
  -6   0   7   -0.43    0.32
  -5   0   7    0.04    0.31
  -5   0   7    0.57    0.40
  -4   0   7    0.06    0.31
  -4   0   7    0.06    0.29
  -3   0   7    0.03    0.27
  -3   0   7   -0.10    0.26
  -2   0   7    0.15    0.28
  -2   0   7   -0.05    0.23
  -1   0   7    0.19    0.31
  -1   0   7    0.12    0.19
   0   0   7   -0.19    0.29
   0   0   7   -0.05    0.14
   1   0   7    0.09    0.28
   2   0   7    0.16    0.33
   3   0   7   -0.34    0.36
   4   0   7    0.12    0.37
   4   0   7   -0.10    0.36
   5   0   7   -0.26    0.35
   5   0   7    0.01    0.38
   6   0   7    0.57    0.46
   6   0   7    0.12    0.40
   7   0   7   -0.44    0.39
   8   0   7    0.29    0.53
   9   0   7    0.17    0.52
  10   0   7    0.24    0.58
 -13  -1   7    0.02    0.67
 -13   1   7   -0.55    0.58
 -12  -1   7    1.70    0.76
 -12   1   7    2.74    0.83
 -11  -1   7   -0.31    0.49
 -11   1   7   -0.01    0.50
 -10  -1   7    0.79    0.61
 -10   1   7    0.29    0.52
  -9  -1   7    1.33    0.64
  -9   1   7    0.79    0.52
  -8  -1   7    2.89    0.75
  -8  -1   7    2.53    0.47
  -8   1   7    2.56    0.66
  -7  -1   7   -0.06    0.32
  -7  -1   7   -0.13    0.44
  -7   1   7   -0.03    0.43
  -7   1   7    0.01    0.33
  -6  -1   7    0.52    0.52
  -6  -1   7    0.83    0.39
  -6   1   7    0.29    0.37
  -6   1   7    0.06    0.42
  -5  -1   7   12.29    1.05
  -5  -1   7   12.72    0.84
  -5   1   7   11.89    0.91
  -5   1   7   12.41    0.83
  -4  -1   7   12.90    0.90
  -4  -1   7   11.50    0.81
  -4   1   7   12.21    0.80
  -4   1   7   10.08    0.78
  -3  -1   7   -0.04    0.29
  -3  -1   7    0.28    0.32
  -3   1   7   -0.12    0.32
  -3   1   7    0.54    0.29
  -2  -1   7    9.98    0.67
  -2  -1   7    7.98    0.75
  -2   1   7    8.40    0.54
  -2   1   7    6.44    0.73
  -1  -1   7    2.24    0.46
  -1  -1   7    2.95    0.38
  -1   1   7    3.08    0.54
  -1   1   7    3.76    0.32
   0  -1   7   26.81    0.81
   0  -1   7   27.56    1.18
   0   1   7   29.22    1.25
   1  -1   7    1.55    0.44
   1  -1   7    2.18    0.28
   1   1   7    1.91    0.51
   2  -1   7    1.81    0.26
   2  -1   7    1.51    0.43
   2   1   7    0.72    0.42
   3  -1   7    0.38    0.38
   3   1   7    0.48    0.42
   3   1   7   -0.15    0.30
   4  -1   7    7.28    0.91
   4  -1   7    6.92    0.77
   4   1   7    6.44    0.83
   4   1   7    8.75    0.92
   5  -1   7   29.82    1.33
   5  -1   7   27.97    1.48
   5   1   7   31.22    1.54
   5   1   7   30.93    1.43
   6  -1   7   -0.29    0.34
   6   1   7    0.61    0.45
   6   1   7    0.33    0.44
   7  -1   7    1.53    0.59
   7   1   7    3.22    0.76
   8  -1   7    1.62    0.68
   8   1   7    1.22    0.63
   9  -1   7    0.27    0.56
   9   1   7   -0.34    0.53
  10  -1   7    1.24    0.75
  10   1   7    0.60    0.70
 -13  -2   7    1.15    0.83
 -13   2   7    2.59    0.88
 -12  -2   7    0.67    0.65
 -12   2   7   -0.30    0.51
 -11  -2   7    2.16    0.75
 -11   2   7    0.71    0.57
 -10  -2   7    2.98    0.84
 -10   2   7    3.26    0.79
  -9  -2   7    5.64    0.96
  -9   2   7    5.64    0.94
  -8  -2   7   10.24    0.79
  -8  -2   7   10.95    1.18
  -8   2   7    9.44    1.07
  -7  -2   7   18.48    1.04
  -7  -2   7   18.72    1.29
  -7   2   7   17.41    1.22
  -7   2   7   18.96    0.98
  -6  -2   7    2.68    0.68
  -6  -2   7    2.81    0.55
  -6   2   7    3.82    0.59
  -6   2   7    2.79    0.59
  -5  -2   7    6.81    0.86
  -5  -2   7    6.40    0.76
  -5   2   7    6.12    0.74
  -5   2   7    8.44    0.81
  -4  -2   7   51.36    1.74
  -4  -2   7   50.57    1.68
  -4   2   7   52.53    1.56
  -4   2   7   48.72    1.62
  -3  -2   7    7.82    0.75
  -3  -2   7    8.70    0.86
  -3   2   7    9.34    0.65
  -3   2   7    9.39    0.87
  -2  -2   7    7.28    0.68
  -2  -2   7    7.02    0.76
  -2   2   7    7.44    0.83
  -2   2   7    6.90    0.54
  -1  -2   7    3.91    0.60
  -1  -2   7    3.42    0.48
  -1   2   7    2.76    0.34
  -1   2   7    2.33    0.54
   0  -2   7   81.13    2.13
   0  -2   7   81.43    1.77
   0   2   7   78.97    1.35
   0   2   7   79.53    2.21
   1  -2   7    2.65    0.40
   1  -2   7    4.04    0.62
   1   2   7    2.54    0.58
   2  -2   7   19.81    0.80
   2  -2   7   19.29    1.07
   2   2   7   19.86    1.19
   3  -2   7   10.27    0.94
   3   2   7   12.04    1.09
  -3   2  -7   10.30    0.65
   3   2   7   11.19    0.84
   4  -2   7   10.50    1.06
   4  -2   7   12.58    0.91
   4   2   7   13.99    1.10
   4   2   7   13.14    0.99
   5  -2   7    4.93    0.69
   5  -2   7    5.41    0.85
   5   2   7    5.43    0.80
   5   2   7    4.96    0.78
   6  -2   7   11.43    1.19
   6   2   7   13.53    1.24
   6   2   7   12.76    1.18
   7  -2   7    6.19    0.95
   7   2   7    8.24    1.08
   8  -2   7    0.26    0.45
   8   2   7    0.75    0.52
   9  -2   7    0.28    0.53
   9   2   7    0.40    0.57
  10  -2   7    0.22    0.61
  10   2   7    1.73    0.78
 -12  -3   7   -0.33    0.70
 -12   3   7    0.15    0.57
 -11  -3   7    1.32    0.70
 -11   3   7    1.41    0.71
 -10  -3   7    1.94    0.78
 -10   3   7    3.02    0.79
  -9  -3   7    0.39    0.36
  -9  -3   7   -1.07    0.47
  -9   3   7    0.28    0.50
  -8  -3   7    5.74    0.94
  -8   3   7    4.79    0.83
  -7  -3   7    2.58    0.73
  -7   3   7    4.47    0.77
  -7   3   7    3.98    0.60
  -6  -3   7    4.68    0.83
  -6   3   7    5.37    0.72
  -6   3   7    5.26    0.77
  -5  -3   7    0.77    0.52
  -5   3   7    1.18    0.48
  -5   3   7    0.90    0.46
  -4  -3   7    6.94    0.84
  -4   3   7    9.82    0.94
  -4   3   7    8.24    0.80
  -3  -3   7    1.02    0.47
  -3   3   7    0.71    0.35
  -3   3   7    1.88    0.55
  -2  -3   7   15.50    0.96
  -2   3   7   15.30    0.82
  -2   3   7   15.02    1.09
  -1  -3   7    6.53    0.71
  -1  -3   7    5.99    0.76
  -1   3   7    6.39    0.58
  -1   3   7    7.11    0.88
   0  -3   7   10.07    0.94
   0  -3   7   10.00    0.73
   0   3   7    9.74    0.98
   0   3   7   10.79    0.62
   1  -3   7   11.91    0.79
   1  -3   7   11.46    1.03
   1   3   7   12.20    1.11
   2  -3   7   25.34    1.26
   2  -3   7   24.51    1.02
   2   3   7   22.57    1.40
   2   3   7   25.24    1.13
   3  -3   7   36.66    1.49
   3   3   7   35.40    1.43
  -3   3  -7   37.90    1.34
   3   3   7   36.98    1.70
   4  -3   7   63.39    1.94
   4  -3   7   62.57    2.16
   4   3   7   61.11    2.01
   4   3   7   62.07    2.19
   5  -3   7   11.53    0.92
   5  -3   7   12.75    1.24
   5   3   7   13.50    1.26
   5   3   7   13.56    1.02
   6  -3   7    3.40    0.74
   6   3   7    2.33    0.66
   6   3   7    1.93    0.64
   7  -3   7    6.19    0.99
   7   3   7    4.11    0.79
   7   3   7    3.52    0.78
   8  -3   7   10.30    1.26
   8   3   7   11.04    1.27
   9  -3   7    0.22    0.50
   9   3   7    0.57    0.61
 -12  -4   7    0.48    0.78
 -12   4   7    0.00    0.58
 -11  -4   7    0.80    0.74
 -11   4   7    1.17    0.70
 -10  -4   7    3.03    0.92
 -10   4   7    4.88    0.97
  -9  -4   7    0.91    0.63
  -9   4   7    0.73    0.58
  -8  -4   7    0.36    0.56
  -8   4   7    0.45    0.52
  -7  -4   7    0.70    0.55
  -7   4   7   -0.07    0.39
  -6  -4   7   -0.22    0.47
  -6   4   7    0.06    0.40
  -6   4   7    0.22    0.41
  -5  -4   7    0.65    0.52
  -5   4   7    0.31    0.38
  -5   4   7    0.05    0.42
  -4  -4   7    0.56    0.48
  -4   4   7    0.60    0.47
  -4   4   7    0.26    0.35
  -3  -4   7    4.35    0.75
  -3   4   7    4.56    0.65
  -3   4   7    4.22    0.73
  -2  -4   7    5.07    0.74
  -2   4   7    5.58    0.86
  -2   4   7    6.15    0.69
  -1  -4   7    0.87    0.44
  -1   4   7    0.72    0.52
  -1   4   7    1.67    0.42
   0  -4   7   18.45    1.10
   0   4   7   19.05    0.92
   0   4   7   19.62    1.33
   1  -4   7    2.78    0.54
   1  -4   7    2.84    0.63
   1   4   7    3.57    0.75
   2  -4   7    7.62    0.79
   2  -4   7   10.86    1.04
   2   4   7    6.81    0.96
   2   4   7    8.40    0.76
   3  -4   7    4.69    0.73
   3   4   7    3.72    0.75
  -3   4  -7    4.61    0.69
   3   4   7    5.40    0.67
   4  -4   7   41.90    1.63
   4  -4   7   38.25    1.73
   4   4   7   40.30    1.84
   4   4   7   38.97    1.59
  -4   4  -7   37.22    1.52
   5  -4   7    8.11    1.02
   5   4   7    7.98    0.92
   5   4   7    8.46    1.10
   6  -4   7    5.46    0.92
   6   4   7    7.89    0.99
   6   4   7    6.87    1.01
   7  -4   7   -0.14    0.40
   7   4   7   -0.05    0.44
   7   4   7    0.32    0.53
   8  -4   7    1.60    0.66
   8   4   7    1.09    0.64
 -11  -5   7    0.86    0.81
 -11   5   7    2.03    0.76
 -10  -5   7    0.76    0.80
 -10   5   7    1.91    0.74
  -9  -5   7    0.59    0.65
  -9   5   7    0.43    0.52
  -8  -5   7    4.21    0.90
  -8   5   7    3.82    0.80
  -7  -5   7   -0.55    0.43
  -7   5   7   -0.32    0.38
  -6  -5   7    2.26    0.70
  -6   5   7    2.58    0.66
  -6   5   7    2.30    0.60
  -5  -5   7   10.10    1.13
  -5   5   7   10.96    1.09
  -5   5   7    9.62    1.02
  -4  -5   7    7.48    1.00
  -4   5   7    4.93    0.74
  -4   5   7    6.23    0.87
  -3  -5   7    4.74    0.81
  -3   5   7    3.25    0.75
  -3   5   7    5.09    0.75
  -2  -5   7    7.96    0.99
  -2   5   7    6.05    0.74
  -2   5   7    5.48    0.92
  -1  -5   7    1.92    0.58
  -1   5   7    2.42    0.69
  -1   5   7    2.99    0.54
   0  -5   7   13.35    1.03
   0   5   7   12.21    0.84
   0   5   7   13.78    1.31
   1  -5   7   11.01    1.04
   1   5   7   10.59    1.19
   2  -5   7    0.97    0.45
   2   5   7    0.65    0.56
   3  -5   7    0.01    0.40
   3  -5   7    0.37    0.37
   3   5   7   -0.02    0.51
   4  -5   7    2.95    0.66
   4  -5   7    1.88    0.57
   4   5   7    1.85    0.69
  -4   5  -7    2.16    0.61
   5  -5   7    0.29    0.42
   5   5   7    0.33    0.53
   6  -5   7    0.26    0.46
   6   5   7    0.88    0.58
   7  -5   7    0.53    0.57
   7   5   7    1.51    0.69
   8  -5   7    0.68    0.64
  -9  -6   7    3.56    1.01
  -9   6   7    2.44    0.80
  -8  -6   7   -0.98    0.55
  -8   6   7   -0.43    0.47
  -7  -6   7    1.84    0.77
  -7   6   7    1.68    0.67
  -6  -6   7    0.60    0.61
  -6   6   7    0.07    0.43
  -6   6   7    0.92    0.50
  -5  -6   7    3.74    0.83
  -5   6   7    4.89    0.85
  -5   6   7    4.10    0.77
  -4  -6   7    1.39    0.60
  -4   6   7    0.43    0.51
  -4   6   7    0.32    0.47
  -3  -6   7    1.84    0.65
  -3   6   7    0.68    0.56
  -3   6   7    1.08    0.51
  -2  -6   7    0.30    0.47
  -2   6   7   -0.54    0.37
  -2   6   7    0.13    0.39
  -1  -6   7    7.64    1.01
  -1   6   7    7.75    1.09
  -1   6   7    6.86    0.84
   0  -6   7    0.21    0.47
   0   6   7    0.12    0.47
   1  -6   7    2.76    0.65
   1   6   7    3.69    0.81
   2  -6   7    0.38    0.41
   2   6   7   -0.42    0.39
   3  -6   7    1.15    0.51
   3  -6   7    1.33    0.55
   3   6   7    2.50    0.78
   4  -6   7    1.00    0.53
   4  -6   7    1.95    0.61
   4   6   7    2.53    0.76
   5   6   7    0.60    0.62
   6   6   7    1.75    0.72
  -8  -7   7   -0.26    0.64
  -8   7   7    0.83    0.68
  -7  -7   7   -0.29    0.56
  -7   7   7    0.53    0.56
  -6  -7   7   -0.03    0.60
  -6   7   7    0.58    0.56
  -5  -7   7    1.01    0.62
  -5   7   7    1.16    0.56
  -5   7   7    0.91    0.59
  -4  -7   7    2.92    0.81
  -4   7   7    2.56    0.74
  -4   7   7    1.85    0.67
  -3  -7   7    1.81    0.74
  -3   7   7    2.94    0.76
  -3   7   7    2.91    0.71
  -2  -7   7    0.18    0.51
  -2   7   7   -0.33    0.38
  -2   7   7   -0.17    0.42
  -1  -7   7    4.90    0.93
  -1   7   7    3.72    0.85
  -1   7   7    5.58    0.86
   0  -7   7    0.40    0.52
   0   7   7   -0.31    0.44
   1  -7   7    0.98    0.56
   1   7   7    0.40    0.54
   2  -7   7    2.72    0.73
   2   7   7    1.34    0.69
   3  -7   7    1.27    0.59
   3   7   7    1.94    0.78
   4  -7   7   -0.39    0.44
   4   7   7    0.65    0.65
   5  -7   7   -0.23    0.49
   5   7   7    0.38    0.63
  -5  -8   7    0.81    0.71
  -5   8   7    1.49    0.68
  -5   8   7    0.00    0.54
  -4  -8   7    0.76    0.67
  -4   8   7    0.89    0.66
  -4   8   7    1.62    0.65
  -3  -8   7    0.33    0.60
  -3   8   7    0.55    0.58
  -3   8   7    1.27    0.68
  -2  -8   7   -0.52    0.56
  -2   8   7   -0.12    0.46
  -2   8   7    0.81    0.64
  -1  -8   7   -0.29    0.51
  -1   8   7   -0.21    0.57
   0  -8   7    0.51    0.56
   0   8   7    0.95    0.69
   1  -8   7    1.25    0.69
   1   8   7    0.08    0.61
   2  -8   7   -0.53    0.51
   2   8   7   -0.75    0.47
 -13   0   8    0.75    0.77
 -12   0   8    0.00    0.54
 -11   0   8    1.22    0.67
 -10   0   8    0.88    0.57
  -9   0   8    2.10    0.65
  -8   0   8    0.79    0.41
  -8   0   8    1.03    0.52
  -7   0   8    0.45    0.38
  -7   0   8    0.22    0.48
  -6   0   8    9.70    0.88
  -6   0   8    9.89    1.00
  -5   0   8    5.74    0.73
  -5   0   8    5.95    0.76
  -4   0   8   15.61    0.96
  -4   0   8   13.90    0.92
  -3   0   8  113.37    2.30
  -3   0   8  108.40    2.61
  -2   0   8    1.40    0.48
  -2   0   8    0.64    0.33
  -1   0   8   65.50    1.99
  -1   0   8   68.82    1.36
   0   0   8    5.18    0.32
   0   0   8    5.70    0.72
   1   0   8    3.03    0.59
   2   0   8    4.31    0.70
   3   0   8    1.29    0.53
   4   0   8    1.47    0.52
   4   0   8    1.54    0.54
   5   0   8    3.71    0.72
   5   0   8    5.81    0.80
   6   0   8   10.78    1.22
   6   0   8   15.01    1.11
   7   0   8   16.69    1.58
   8   0   8    7.16    1.12
   9   0   8    2.12    0.79
 -13  -1   8    3.18    0.98
 -13   1   8    2.11    0.86
 -12  -1   8    5.92    1.07
 -12   1   8    3.96    0.95
 -11  -1   8    1.82    0.74
 -11   1   8    1.69    0.66
 -10  -1   8   -0.70    0.43
 -10   1   8   -0.26    0.46
  -9  -1   8    1.74    0.62
  -9   1   8    2.12    0.67
  -8  -1   8   13.85    1.33
  -8  -1   8   15.88    0.98
  -8   1   8   15.86    1.19
  -7  -1   8    0.04    0.36
  -7  -1   8    0.10    0.47
  -7   1   8    0.04    0.43
  -7   1   8   -0.24    0.39
  -6  -1   8    1.87    0.51
  -6  -1   8    2.80    0.64
  -6   1   8    2.03    0.54
  -6   1   8    3.28    0.66
  -5  -1   8    2.97    0.55
  -5  -1   8    3.56    0.67
  -5   1   8    3.39    0.59
  -5   1   8    3.09    0.59
  -4  -1   8    3.36    0.59
  -4  -1   8    3.85    0.63
  -4   1   8    4.19    0.64
  -4   1   8    2.46    0.50
  -3  -1   8    6.71    0.78
  -3  -1   8    5.24    0.64
  -3   1   8    5.84    0.58
  -3   1   8    5.90    0.74
  -2  -1   8   16.92    0.86
  -2   1   8   17.50    1.05
  -2   1   8   16.33    0.71
  -1  -1   8   77.33    2.16
  -1  -1   8   76.24    1.64
  -1   1   8   74.81    2.17
  -1   1   8   74.29    1.34
   0  -1   8   -0.50    0.29
   0  -1   8    0.08    0.23
   0   1   8   -0.05    0.36
   1  -1   8    0.13    0.40
   1  -1   8   -0.11    0.19
   1   1   8   -0.24    0.34
   2  -1   8    0.34    0.41
   2   1   8    0.25    0.46
   3  -1   8    1.78    0.52
   3   1   8    1.94    0.52
   3   1   8    1.50    0.57
   4  -1   8  170.91    3.48
   4  -1   8  167.05    3.86
   4   1   8  167.47    3.62
   4   1   8  167.38    3.78
   5  -1   8   15.92    1.19
   5  -1   8   18.32    1.15
   5   1   8   14.95    1.25
   5   1   8   16.77    1.22
   6  -1   8    0.85    0.49
   6   1   8    1.21    0.57
   6   1   8    0.92    0.50
   7  -1   8    4.44    0.90
   7   1   8    5.29    0.92
   8  -1   8    6.47    1.04
   8   1   8    8.78    1.27
   9  -1   8   -0.12    0.52
   9   1   8    0.40    0.54
 -13  -2   8    0.33    0.78
 -13   2   8    1.32    0.74
 -12  -2   8    0.37    0.66
 -12   2   8   -0.31    0.50
 -11  -2   8    0.61    0.62
 -11   2   8    0.45    0.62
 -10  -2   8   -0.25    0.50
 -10   2   8    0.18    0.48
  -9  -2   8    1.65    0.69
  -9   2   8    3.17    0.75
  -8  -2   8    0.84    0.59
  -8  -2   8    0.46    0.37
  -8   2   8    0.29    0.45
  -7  -2   8    0.83    0.42
  -7  -2   8    0.65    0.55
  -7   2   8    0.81    0.49
  -7   2   8    0.63    0.43
  -6  -2   8    0.14    0.36
  -6  -2   8    0.26    0.52
  -6   2   8   -0.10    0.40
  -6   2   8   -0.25    0.39
  -5  -2   8    3.31    0.68
  -5  -2   8    3.79    0.66
  -5   2   8    2.92    0.60
  -5   2   8    4.01    0.63
  -4  -2   8    0.16    0.38
  -4  -2   8   -0.31    0.38
  -4   2   8   -0.02    0.31
  -4   2   8    0.00    0.43
  -3  -2   8   32.01    1.33
  -3  -2   8   31.73    1.41
  -3   2   8   34.06    1.17
  -3   2   8   34.23    1.48
  -2  -2   8    0.89    0.37
  -2  -2   8   -0.05    0.35
  -2   2   8    0.01    0.26
  -2   2   8    0.20    0.42
  -1  -2   8    0.31    0.31
  -1  -2   8    0.65    0.40
  -1   2   8    1.00    0.25
  -1   2   8    0.70    0.52
   0  -2   8    5.74    0.57
   0  -2   8    4.83    0.74
   0   2   8    5.74    0.81
   1  -2   8    4.94    0.52
   1  -2   8    4.25    0.68
   1   2   8    5.64    0.85
   2  -2   8    2.53    0.56
   2   2   8    3.92    0.77
   3  -2   8    0.71    0.45
   3   2   8    0.40    0.53
   3   2   8    0.30    0.37
   4  -2   8   19.30    1.13
   4  -2   8   18.29    1.21
   4   2   8   15.31    1.18
   4   2   8   16.12    1.11
   5  -2   8   33.92    1.46
   5  -2   8   33.59    1.72
   5   2   8   31.97    1.61
   5   2   8   34.75    1.65
   6  -2   8    4.06    0.83
   6   2   8    3.97    0.80
   6   2   8    4.67    0.81
   7  -2   8   -0.26    0.42
   7   2   8   -0.04    0.48
   8  -2   8    0.64    0.53
   8   2   8    0.56    0.59
   9  -2   8    3.77    0.96
   9   2   8    2.54    0.83
 -12  -3   8    0.75    0.78
 -12   3   8    0.16    0.61
 -11  -3   8   -0.73    0.55
 -11   3   8    0.16    0.52
 -10  -3   8    0.19    0.62
 -10   3   8    1.20    0.62
  -9  -3   8    0.88    0.46
  -9  -3   8    0.49    0.60
  -9   3   8    1.84    0.62
  -8  -3   8    0.32    0.36
  -8  -3   8    0.27    0.51
  -8   3   8    0.60    0.49
  -7  -3   8    2.10    0.52
  -7  -3   8    2.57    0.70
  -7   3   8    2.32    0.63
  -7   3   8    2.83    0.58
  -6  -3   8    2.01    0.52
  -6  -3   8    1.10    0.55
  -6   3   8    1.40    0.55
  -6   3   8    1.29    0.52
  -5  -3   8   24.41    1.29
  -5  -3   8   24.21    1.38
  -5   3   8   24.98    1.25
  -5   3   8   25.59    1.32
  -4  -3   8   19.09    1.15
  -4   3   8   21.79    1.26
  -4   3   8   18.70    1.03
  -3  -3   8   33.33    1.45
  -3  -3   8   33.93    1.51
  -3   3   8   31.67    1.52
  -3   3   8   31.67    1.20
  -2  -3   8    7.99    0.81
  -2  -3   8    8.88    0.94
  -2   3   8    9.65    0.68
  -2   3   8    9.39    0.99
  -1  -3   8   -0.13    0.32
  -1  -3   8    0.45    0.36
  -1   3   8   -0.09    0.25
  -1   3   8    0.11    0.51
   0  -3   8    6.09    0.69
   0  -3   8    5.25    0.77
   0   3   8    6.07    0.88
   1  -3   8   11.86    1.08
   1  -3   8   11.79    0.78
   1   3   8   13.83    1.29
   2  -3   8    5.21    0.60
   2  -3   8    4.57    0.72
   2   3   8    5.73    0.89
   2   3   8    3.39    0.60
   3  -3   8    0.38    0.39
   3   3   8   -0.49    0.38
   3   3   8   -0.14    0.33
   4  -3   8    0.29    0.41
   4  -3   8   -0.22    0.33
   4   3   8    0.61    0.42
   4   3   8    0.30    0.51
   5  -3   8    1.13    0.51
   5  -3   8    2.26    0.66
   5   3   8    2.55    0.68
   5   3   8    1.35    0.54
   6  -3   8    1.02    0.56
   6   3   8    0.55    0.55
   6   3   8    0.12    0.49
   7  -3   8   -0.06    0.47
   7   3   8   -0.11    0.41
   8  -3   8    0.35    0.55
   8   3   8    0.33    0.54
 -11  -4   8    2.18    0.91
 -11   4   8    3.33    0.86
 -10  -4   8    4.88    1.03
 -10   4   8    4.07    0.88
  -9  -4   8   11.62    1.40
  -8  -4   8   -0.25    0.48
  -8   4   8    0.43    0.50
  -7  -4   8   -0.43    0.46
  -7   4   8   -0.04    0.38
  -6  -4   8    0.10    0.47
  -6   4   8    0.31    0.42
  -6   4   8   -0.26    0.32
  -5  -4   8    0.43    0.46
  -5   4   8    0.86    0.53
  -5   4   8    0.87    0.42
  -4  -4   8    3.00    0.69
  -4   4   8    4.23    0.65
  -4   4   8    3.98    0.73
  -3  -4   8    2.01    0.59
  -3   4   8    2.41    0.51
  -3   4   8    2.33    0.67
  -2  -4   8    0.25    0.40
  -2   4   8    0.02    0.33
  -2   4   8    0.45    0.49
  -1  -4   8    1.48    0.48
  -1  -4   8    2.47    0.59
  -1   4   8    1.88    0.64
  -1   4   8    2.40    0.45
   0  -4   8   33.84    1.60
   0  -4   8   36.01    1.46
   0   4   8   37.70    1.79
   1  -4   8    9.22    1.02
   1  -4   8    9.40    0.90
   1   4   8   10.02    1.14
   2  -4   8    6.46    0.75
   2  -4   8    5.14    0.77
   2   4   8    5.22    0.91
   3  -4   8   12.39    0.88
   3  -4   8   11.71    1.10
   3   4   8   13.70    0.95
   3   4   8   13.19    1.33
   4  -4   8    3.31    0.71
   4  -4   8    3.62    0.68
   4   4   8    2.99    0.75
   4   4   8    4.93    0.74
   5  -4   8    0.95    0.52
   5   4   8    0.33    0.47
   5   4   8    1.66    0.66
   6  -4   8    2.17    0.68
   6   4   8    2.58    0.67
   6   4   8    3.19    0.81
   7  -4   8    0.26    0.51
   7   4   8    0.06    0.60
   7   4   8    0.35    0.52
   8  -4   8    0.15    0.49
   8   4   8    0.04    0.58
 -10  -5   8    0.00    0.64
 -10   5   8    0.48    0.62
  -9  -5   8    1.75    0.82
  -9   5   8    2.73    0.78
  -8  -5   8    1.58    0.73
  -8   5   8    2.53    0.69
  -7  -5   8    2.20    0.79
  -7   5   8    2.40    0.69
  -6  -5   8    0.45    0.52
  -6   5   8   -0.18    0.40
  -6   5   8    0.64    0.48
  -5  -5   8    1.53    0.65
  -5   5   8    0.33    0.49
  -5   5   8    1.06    0.49
  -4  -5   8   40.09    1.88
  -4   5   8   39.75    1.63
  -4   5   8   43.85    1.88
  -3  -5   8   12.36    1.22
  -3   5   8   10.35    0.99
  -3   5   8    9.15    1.12
  -2  -5   8    1.49    0.57
  -2   5   8    1.50    0.47
  -2   5   8    2.51    0.68
  -1  -5   8    2.29    0.62
  -1   5   8    0.91    0.57
   0  -5   8    0.93    0.45
   0   5   8    1.92    0.64
   1  -5   8   12.76    1.15
   1  -5   8   13.97    1.31
   1   5   8   10.16    1.19
   2  -5   8    2.37    0.58
   2  -5   8    1.62    0.56
   2   5   8    0.16    0.53
   3  -5   8    5.93    0.89
   3  -5   8    4.50    0.71
   3   5   8    5.19    0.98
   4  -5   8    0.25    0.44
   4  -5   8    0.47    0.44
   4   5   8    0.37    0.55
   5  -5   8    0.96    0.55
   5   5   8    0.72    0.59
   6  -5   8   -0.05    0.48
   6   5   8   -0.12    0.53
   7  -5   8    1.52    0.68
   7   5   8    0.46    0.62
  -9  -6   8    1.04    0.74
  -9   6   8    0.59    0.62
  -8  -6   8   -0.11    0.66
  -8   6   8   -0.02    0.51
  -7  -6   8    0.22    0.58
  -7   6   8    0.42    0.50
  -6  -6   8    0.40    0.56
  -6   6   8   -0.30    0.42
  -6   6   8   -0.07    0.47
  -5  -6   8    1.54    0.70
  -5   6   8    4.09    0.80
  -5   6   8    2.50    0.67
  -4  -6   8    0.12    0.54
  -4   6   8   -0.38    0.44
  -4   6   8    0.00    0.45
  -3  -6   8    6.03    0.97
  -3   6   8    6.49    1.02
  -3   6   8    6.47    0.86
  -2  -6   8    0.38    0.47
  -2   6   8    0.82    0.41
  -2   6   8    0.98    0.62
  -1  -6   8    1.50    0.59
  -1   6   8    0.86    0.58
   0  -6   8    0.15    0.46
   0   6   8    0.59    0.53
   1  -6   8   -0.33    0.39
   1   6   8   -0.26    0.49
   2  -6   8    0.65    0.48
   2  -6   8    0.71    0.51
   2   6   8    1.05    0.60
   3  -6   8   -0.09    0.40
   3  -6   8   -0.02    0.40
   3   6   8   -0.66    0.47
   4   6   8   -0.37    0.49
   5   6   8    0.66    0.67
   6   6   8    5.96    1.13
  -7  -7   8    0.03    0.68
  -7   7   8    0.21    0.57
  -6  -7   8    0.46    0.67
  -6   7   8   -0.06    0.50
  -5  -7   8    0.78    0.64
  -5   7   8   -0.37    0.49
  -5   7   8   -0.32    0.47
  -4  -7   8    1.29    0.69
  -4   7   8    0.73    0.54
  -4   7   8    1.02    0.61
  -3  -7   8   -0.08    0.56
  -3   7   8   -0.35    0.41
  -3   7   8   -0.11    0.47
  -2  -7   8    0.43    0.62
  -2   7   8    0.87    0.63
  -1  -7   8    0.11    0.51
  -1   7   8    0.48    0.55
   0  -7   8    0.10    0.49
   0   7   8    0.01    0.56
   1  -7   8    5.21    0.95
   1   7   8    2.41    0.82
   2  -7   8   -0.12    0.48
   2   7   8   -0.16    0.51
   3  -7   8    0.80    0.59
   3  -7   8    1.78    0.65
   3   7   8    2.03    0.80
   4   7   8    1.04    0.77
  -4   8   8    0.18    0.56
  -3  -8   8    0.77    0.68
  -3   8   8    0.53    0.59
  -2  -8   8   -0.18    0.61
  -2   8   8    0.45    0.66
  -1  -8   8    2.74    0.90
  -1   8   8    1.03    0.72
   0  -8   8    2.34    0.81
   0   8   8    2.07    0.82
 -13   0   9    1.12    0.75
 -12   0   9    0.27    0.58
 -11   0   9   -0.23    0.51
 -10   0   9    0.09    0.50
  -9   0   9   -0.22    0.45
  -8   0   9   -0.60    0.44
  -8   0   9    0.27    0.39
  -7   0   9   -0.09    0.34
  -7   0   9   -0.27    0.40
  -6   0   9   -0.06    0.38
  -6   0   9    0.17    0.46
  -5   0   9    0.51    0.42
  -5   0   9   -0.14    0.41
  -4   0   9    0.43    0.39
  -4   0   9   -0.08    0.40
  -3   0   9   -0.42    0.31
  -3   0   9    0.03    0.39
  -2   0   9   -0.24    0.37
  -2   0   9   -0.14    0.28
  -1   0   9    0.12    0.23
  -1   0   9   -0.15    0.39
   0   0   9   -0.80    0.35
   1   0   9   -0.87    0.28
   2   0   9    0.43    0.45
   3   0   9   -0.65    0.38
   4   0   9   -0.03    0.40
   4   0   9   -0.76    0.34
   5   0   9    0.47    0.46
   5   0   9    0.43    0.43
   6   0   9    0.22    0.47
   7   0   9    0.35    0.54
   8   0   9   -0.45    0.45
   9   0   9    0.68    0.70
 -13  -1   9   -0.40    0.67
 -13   1   9    1.47    0.80
 -12  -1   9    0.24    0.64
 -12   1   9    0.71    0.67
 -11  -1   9    0.05    0.57
 -11   1   9   -0.21    0.53
 -10  -1   9   -0.38    0.48
 -10   1   9    0.86    0.52
  -9  -1   9    0.90    0.59
  -9   1   9   -0.26    0.47
  -8  -1   9   -0.02    0.36
  -8  -1   9    0.42    0.54
  -8   1   9   -0.03    0.39
  -8   1   9    0.13    0.46
  -7  -1   9    1.23    0.47
  -7  -1   9    0.96    0.55
  -7   1   9    0.66    0.43
  -7   1   9    1.12    0.55
  -6  -1   9   -0.63    0.32
  -6  -1   9    0.17    0.44
  -6   1   9    0.12    0.43
  -6   1   9    0.10    0.41
  -5  -1   9    2.90    0.60
  -5  -1   9    2.77    0.67
  -5   1   9    4.27    0.72
  -5   1   9    3.72    0.64
  -4  -1   9   20.97    1.14
  -4  -1   9   18.82    1.17
  -4   1   9   16.37    1.09
  -4   1   9   20.57    1.04
  -3  -1   9    7.56    0.76
  -3  -1   9    7.29    0.90
  -3   1   9    8.04    0.94
  -3   1   9    6.96    0.63
  -2  -1   9    7.80    0.70
  -2  -1   9    7.31    0.88
  -2   1   9    5.80    0.51
  -2   1   9    6.04    0.84
  -1  -1   9   17.30    1.12
  -1  -1   9   16.23    0.79
  -1   1   9   15.68    1.15
   0  -1   9    0.87    0.46
   0   1   9    0.57    0.45
   1  -1   9    2.18    0.59
   1   1   9    1.75    0.58
   2  -1   9    2.62    0.64
   2   1   9    1.64    0.58
   3  -1   9    0.16    0.43
   3   1   9   -0.09    0.46
   3   1   9    0.14    0.33
   4  -1   9   29.19    1.42
   4  -1   9   26.46    1.49
   4   1   9   25.92    1.48
   4   1   9   25.31    1.45
   5  -1   9    0.39    0.44
   5  -1   9    0.33    0.43
   5   1   9   -0.14    0.48
   5   1   9   -0.36    0.40
   6  -1   9    3.51    0.82
   6   1   9    3.11    0.74
   6   1   9    2.34    0.66
   7  -1   9   -0.06    0.47
   7   1   9   -0.66    0.43
   8  -1   9    1.18    0.64
   8   1   9    0.52    0.63
 -12  -2   9    0.40    0.73
 -12   2   9    0.73    0.58
 -11  -2   9    1.33    0.71
 -11   2   9    3.72    0.88
 -10  -2   9    4.35    0.93
 -10   2   9    4.80    0.89
  -9  -2   9    3.24    0.82
  -9  -2   9    1.94    0.55
  -9   2   9    3.13    0.74
  -8  -2   9   -0.21    0.36
  -8  -2   9    0.15    0.53
  -8   2   9   -0.40    0.40
  -7  -2   9    3.16    0.62
  -7  -2   9    3.19    0.72
  -7   2   9    2.82    0.61
  -7   2   9    3.18    0.65
  -6  -2   9    0.66    0.49
  -6  -2   9    0.23    0.41
  -6   2   9   -0.13    0.41
  -6   2   9    0.26    0.42
  -5  -2   9    2.28    0.56
  -5  -2   9    2.13    0.63
  -5   2   9    2.08    0.61
  -5   2   9    2.85    0.57
  -4  -2   9   11.71    1.02
  -4  -2   9   11.35    1.06
  -4   2   9   10.64    0.83
  -4   2   9   10.82    1.06
  -3  -2   9   18.78    1.08
  -3  -2   9   18.78    1.17
  -3   2   9   18.58    1.25
  -3   2   9   16.51    0.87
  -2  -2   9    0.62    0.43
  -2  -2   9    0.71    0.40
  -2   2   9    0.94    0.30
  -2   2   9    1.14    0.53
  -1  -2   9    2.89    0.50
  -1  -2   9    3.46    0.67
  -1   2   9    2.38    0.68
   0  -2   9   15.57    1.13
   0  -2   9   15.65    0.81
   0   2   9   13.13    1.21
   1  -2   9    8.87    0.97
   1   2   9    9.13    1.05
   2  -2   9    5.45    0.81
   2   2   9    6.31    0.91
   3  -2   9   15.47    1.11
   3   2   9   16.56    1.22
   3   2   9   13.46    1.03
   4  -2   9   -0.16    0.40
   4  -2   9   -0.21    0.38
   4   2   9   -0.32    0.46
   4   2   9    0.15    0.37
   5  -2   9    6.35    0.86
   5  -2   9    2.85    0.70
   5   2   9    6.61    0.96
   5   2   9    5.44    0.85
   6  -2   9    0.76    0.52
   6   2   9    0.61    0.54
   6   2   9    1.20    0.57
   7  -2   9    0.27    0.48
   7   2   9    0.04    0.46
   8  -2   9    1.16    0.67
   8   2   9    0.38    0.61
 -12  -3   9   -0.68    0.63
 -12   3   9    0.07    0.60
 -11  -3   9    0.61    0.65
 -11   3   9    0.06    0.51
 -10  -3   9   -0.25    0.54
 -10   3   9    0.03    0.50
  -9  -3   9   -0.04    0.37
  -9  -3   9    1.36    0.69
  -9   3   9    0.63    0.53
  -8  -3   9    1.98    0.73
  -8  -3   9    1.15    0.51
  -8   3   9    1.31    0.57
  -7  -3   9   -0.42    0.33
  -7  -3   9    0.26    0.52
  -7   3   9    0.72    0.49
  -7   3   9   -0.08    0.41
  -6  -3   9    0.51    0.43
  -6  -3   9   -0.07    0.45
  -6   3   9    0.28    0.39
  -6   3   9    1.29    0.52
  -5  -3   9   12.38    1.17
  -5  -3   9   12.66    1.18
  -5   3   9   13.17    0.94
  -5   3   9    9.96    1.03
  -4  -3   9    1.24    0.53
  -4  -3   9    1.72    0.58
  -4   3   9    2.05    0.65
  -4   3   9    1.80    0.49
  -3  -3   9   53.44    2.01
  -3  -3   9   50.25    1.75
  -3   3   9   49.98    1.95
  -3   3   9   49.42    1.51
  -2  -3   9    0.21    0.43
  -2  -3   9   -0.33    0.32
  -2   3   9   -0.27    0.24
  -2   3   9   -0.93    0.41
  -1  -3   9   43.75    1.55
  -1  -3   9   44.96    1.85
  -1   3   9   44.13    1.92
   0  -3   9   24.75    1.39
   0  -3   9   23.68    1.11
   0   3   9   25.46    1.51
   1  -3   9   59.42    2.12
   1  -3   9   60.49    1.72
   1   3   9   59.92    2.21
   2  -3   9    4.52    0.78
   2   3   9    4.65    0.83
   2   3   9    7.08    0.83
   3  -3   9   -0.14    0.36
   3   3   9    0.29    0.36
   3   3   9   -0.28    0.42
   4  -3   9    1.14    0.53
   4  -3   9    0.54    0.47
   4   3   9    0.91    0.53
   4   3   9    1.60    0.54
   5  -3   9   14.46    1.41
   5   3   9   14.69    1.42
   5   3   9   13.50    1.28
   6  -3   9   -0.20    0.39
   6   3   9    0.15    0.47
   6   3   9    0.84    0.59
   7  -3   9    0.43    0.51
   7   3   9    0.22    0.50
   8  -3   9   -0.21    0.53
   8   3   9    0.81    0.66
 -11  -4   9    0.81    0.78
 -11   4   9   -0.14    0.55
 -10  -4   9    0.54    0.65
 -10   4   9    0.35    0.58
  -9  -4   9   -0.04    0.38
  -9  -4   9   -0.21    0.62
  -9   4   9    0.56    0.57
  -8  -4   9    4.35    0.78
  -8  -4   9    3.41    0.82
  -8   4   9    4.73    0.85
  -7  -4   9    0.06    0.54
  -7  -4   9    0.28    0.43
  -7   4   9    0.31    0.45
  -7   4   9   -0.09    0.41
  -6  -4   9    1.29    0.54
  -6  -4   9    0.29    0.51
  -6   4   9    0.51    0.44
  -6   4   9    0.74    0.52
  -5  -4   9    0.56    0.54
  -5  -4   9    0.73    0.49
  -5   4   9    0.29    0.48
  -5   4   9    0.26    0.37
  -4  -4   9    3.40    0.74
  -4  -4   9    3.11    0.71
  -4   4   9    1.98    0.62
  -4   4   9    3.71    0.62
  -3  -4   9   26.57    1.38
  -3  -4   9   26.30    1.47
  -3   4   9   25.45    1.46
  -3   4   9   26.91    1.19
  -2  -4   9   22.91    1.29
  -2  -4   9   18.67    1.26
  -2   4   9   19.25    1.34
  -1  -4   9   11.42    1.02
  -1  -4   9   11.81    1.17
  -1   4   9   11.03    1.18
   0  -4   9   -0.05    0.40
   0  -4   9   -0.05    0.35
   0   4   9    0.51    0.49
   1  -4   9    3.07    0.57
   1  -4   9    2.87    0.69
   1   4   9    3.18    0.76
   2  -4   9   13.83    1.10
   2   4   9   12.56    1.38
   3  -4   9    4.09    0.78
   3   4   9    6.15    1.02
   4  -4   9    0.31    0.44
   4  -4   9    0.50    0.48
   4   4   9    0.39    0.56
   5  -4   9   -0.09    0.39
   5   4   9   -0.38    0.51
   6  -4   9    0.60    0.56
   6   4   9    0.99    0.66
   7  -4   9   -0.37    0.50
   7   4   9    0.04    0.55
 -10  -5   9   -0.82    0.63
 -10   5   9    0.53    0.62
  -9  -5   9   -0.40    0.62
  -9   5   9    0.10    0.49
  -8  -5   9    0.30    0.62
  -8   5   9   -0.20    0.47
  -7  -5   9    0.40    0.60
  -7   5   9   -0.47    0.36
  -6  -5   9    1.94    0.70
  -6   5   9    3.06    0.71
  -6   5   9    3.93    0.73
  -5  -5   9   -0.43    0.48
  -5   5   9   -0.27    0.38
  -5   5   9   -0.35    0.45
  -4  -5   9    0.35    0.50
  -4   5   9    0.04    0.38
  -4   5   9    0.23    0.50
  -3  -5   9    2.26    0.66
  -3   5   9    2.36    0.58
  -3   5   9    1.06    0.59
  -2  -5   9    2.13    0.62
  -2  -5   9    0.63    0.49
  -2   5   9    0.05    0.56
  -1  -5   9    2.63    0.68
  -1  -5   9    2.29    0.65
  -1   5   9    1.79    0.66
   0  -5   9    6.47    0.88
   0  -5   9    6.98    1.00
   0   5   9    3.89    0.90
   1  -5   9    8.66    1.07
   1  -5   9    9.60    1.02
   1   5   9   10.63    1.30
   2  -5   9   -0.05    0.42
   2   5   9   -0.14    0.52
   3  -5   9    2.69    0.69
   3   5   9    3.22    0.83
   4  -5   9    0.51    0.49
   4  -5   9   -0.39    0.42
   4   5   9    0.25    0.60
   5  -5   9    2.13    0.71
   5   5   9    1.46    0.71
   6  -5   9    0.24    0.51
   6   5   9    0.76    0.66
  -9  -6   9    0.16    0.69
  -9   6   9    0.85    0.70
  -8  -6   9    0.69    0.70
  -8   6   9    0.70    0.58
  -7  -6   9    0.54    0.62
  -7   6   9    0.97    0.58
  -6  -6   9    0.15    0.56
  -6   6   9    0.00    0.42
  -6   6   9   -0.47    0.47
  -5  -6   9    1.37    0.72
  -5   6   9    2.71    0.71
  -5   6   9    2.04    0.64
  -4  -6   9    1.77    0.68
  -4   6   9    0.34    0.45
  -4   6   9   -0.07    0.51
  -3  -6   9    1.17    0.63
  -3   6   9    1.76    0.67
  -2  -6   9   -0.64    0.42
  -2   6   9    0.42    0.52
  -1  -6   9   -0.09    0.44
  -1   6   9   -0.08    0.46
   0  -6   9    0.22    0.46
   0  -6   9    0.27    0.43
   0   6   9    0.77    0.54
   1  -6   9    0.13    0.46
   1  -6   9   -0.05    0.46
   1   6   9    0.51    0.55
   2  -6   9   -0.20    0.45
   2   6   9   -0.10    0.50
   3  -6   9   -0.35    0.40
   3   6   9    0.60    0.62
   4   6   9    0.07    0.58
   5   6   9    1.40    0.73
  -6  -7   9   -0.48    0.63
  -6   7   9   -0.12    0.53
  -5  -7   9   -0.43    0.61
  -5   7   9    0.24    0.53
  -5   7   9    0.40    0.60
  -4  -7   9    1.14    0.75
  -4   7   9    1.89    0.77
  -3  -7   9   -0.57    0.48
  -3   7   9   -0.30    0.51
  -2  -7   9    0.37    0.57
  -2   7   9    0.66    0.61
  -1  -7   9    1.11    0.64
  -1   7   9    1.24    0.72
   0  -7   9    0.90    0.62
   0   7   9   -0.06    0.61
   1  -7   9    0.14    0.51
   1  -7   9    1.47    0.64
   1   7   9    1.30    0.75
   2  -7   9    1.18    0.60
   2   7   9    0.65    0.66
 -12   0  10    1.26    0.68
 -11   0  10   -0.82    0.41
 -10   0  10    0.55    0.57
  -9   0  10   13.75    1.38
  -8   0  10    4.44    0.84
  -8   0  10    3.50    0.66
  -7   0  10    6.17    0.87
  -7   0  10    5.43    0.78
  -6   0  10    5.06    0.78
  -6   0  10    4.93    0.79
  -5   0  10   10.33    0.95
  -5   0  10    9.95    1.03
  -4   0  10    9.44    1.04
  -4   0  10    9.15    0.87
  -3   0  10    4.63    0.59
  -3   0  10    3.34    0.75
  -2   0  10    3.21    0.69
  -1   0  10   -0.24    0.41
   0   0  10   19.95    1.26
   1   0  10   51.00    1.98
   2   0  10    0.80    0.49
   3   0  10   28.23    1.52
   4   0  10   -0.25    0.42
   4   0  10   -0.27    0.41
   5   0  10   26.78    1.52
   5   0  10   27.04    1.67
   6   0  10    5.99    1.05
   7   0  10    1.10    0.69
   8   0  10   -0.24    0.55
 -12  -1  10    0.27    0.62
 -12   1  10    0.80    0.69
 -11  -1  10    1.34    0.69
 -11   1  10    1.35    0.69
 -10  -1  10    0.32    0.59
 -10   1  10    0.02    0.47
  -9  -1  10    1.08    0.63
  -9   1  10    0.90    0.54
  -8  -1  10   11.77    1.23
  -8  -1  10   10.43    1.05
  -8   1  10    9.66    1.11
  -8   1  10   10.61    1.05
  -7  -1  10    5.46    0.80
  -7  -1  10    6.61    0.93
  -7   1  10    7.20    0.90
  -7   1  10    5.09    0.80
  -6  -1  10    0.14    0.40
  -6  -1  10   -0.51    0.39
  -6   1  10   -0.13    0.43
  -6   1  10    0.78    0.44
  -5  -1  10    4.26    0.73
  -5  -1  10    3.27    0.65
  -5   1  10    3.04    0.59
  -5   1  10    4.29    0.75
  -4  -1  10   93.87    2.69
  -4  -1  10   91.55    2.38
  -4   1  10   93.02    2.65
  -4   1  10   96.41    2.19
  -3  -1  10   49.37    1.61
  -3  -1  10   51.35    1.95
  -3   1  10   50.81    1.43
  -3   1  10   48.22    1.91
  -2  -1  10    0.30    0.46
  -2  -1  10    0.25    0.36
  -2   1  10    0.57    0.48
  -1  -1  10    0.42    0.46
  -1   1  10    2.45    0.66
   0  -1  10    8.67    1.03
   0   1  10    8.32    1.04
   1  -1  10   28.61    1.53
   1   1  10   29.63    1.54
   2  -1  10   14.76    1.10
   2   1  10   14.50    1.15
   3  -1  10    9.05    1.03
   3   1  10    7.97    1.03
   3   1  10    6.71    0.89
   4  -1  10    1.40    0.58
   4  -1  10    1.06    0.53
   4   1  10    1.34    0.61
   4   1  10    1.55    0.58
   5  -1  10   -0.37    0.42
   5  -1  10    0.10    0.45
   5   1  10    0.07    0.46
   5   1  10    0.18    0.53
   6  -1  10   -0.02    0.47
   6   1  10    0.06    0.51
   6   1  10    0.04    0.51
   7  -1  10   -0.55    0.48
   7   1  10    1.67    0.68
   8  -1  10   -0.21    0.50
   8   1  10    0.05    0.56
 -12  -2  10    0.43    0.72
 -12   2  10    0.70    0.69
 -11  -2  10    0.20    0.60
 -11   2  10    1.73    0.69
 -10  -2  10    0.21    0.55
 -10   2  10   -0.06    0.44
  -9  -2  10    4.68    0.94
  -9  -2  10    2.92    0.66
  -9   2  10    3.98    0.84
  -8  -2  10   -0.34    0.35
  -8  -2  10    0.49    0.58
  -8   2  10   -0.07    0.46
  -7  -2  10   -0.99    0.28
  -7  -2  10   -0.31    0.45
  -7   2  10    0.31    0.47
  -7   2  10   -0.17    0.36
  -6  -2  10   -0.33    0.29
  -6  -2  10   -0.64    0.36
  -6   2  10   -0.66    0.37
  -6   2  10    0.28    0.39
  -5  -2  10    6.41    0.86
  -5  -2  10    9.65    1.03
  -5   2  10    9.03    1.02
  -5   2  10    8.39    0.84
  -4  -2  10    0.47    0.44
  -4  -2  10    0.36    0.43
  -4   2  10   -0.48    0.29
  -4   2  10    0.32    0.50
  -3  -2  10    6.30    0.87
  -3  -2  10    5.08    0.71
  -3   2  10    6.56    0.92
  -2  -2  10   10.32    0.88
  -2  -2  10    9.99    1.07
  -2   2  10   10.22    1.15
  -1  -2  10   18.17    1.23
  -1   2  10   18.13    1.27
   0  -2  10    0.60    0.44
   0   2  10    0.28    0.52
   1  -2  10    0.98    0.49
   1   2  10    1.13    0.60
   2  -2  10   13.82    1.27
   2   2  10   14.97    1.38
   3  -2  10   14.45    1.30
   3   2  10   12.85    1.21
   3   2  10   15.04    1.40
   4  -2  10    1.92    0.64
   4  -2  10    1.89    0.59
   4   2  10    1.69    0.67
   4   2  10    1.92    0.57
   5  -2  10    0.40    0.51
   5  -2  10    0.73    0.53
   5   2  10    0.80    0.55
   5   2  10   -0.47    0.48
   6  -2  10    0.52    0.51
   6   2  10    0.35    0.55
   6   2  10    0.38    0.53
   7  -2  10   -1.07    0.38
   7   2  10    0.30    0.57
 -11  -3  10    0.03    0.63
 -11   3  10    0.26    0.64
 -10  -3  10   -0.56    0.55
 -10   3  10    0.18    0.54
  -9  -3  10    0.26    0.43
  -9  -3  10   -0.66    0.47
  -9   3  10   -0.09    0.45
  -8  -3  10    0.43    0.43
  -8  -3  10    0.72    0.56
  -8   3  10    0.38    0.49
  -7  -3  10   -0.38    0.43
  -7  -3  10    0.66    0.48
  -7   3  10    0.45    0.51
  -7   3  10    0.39    0.44
  -6  -3  10    0.83    0.46
  -6  -3  10    0.97    0.56
  -6   3  10    0.95    0.55
  -6   3  10    2.07    0.55
  -5  -3  10    1.91    0.62
  -5  -3  10    1.35    0.52
  -5   3  10    3.29    0.72
  -5   3  10    3.22    0.60
  -4  -3  10    1.64    0.55
  -4  -3  10    1.07    0.48
  -4   3  10    0.99    0.53
  -4   3  10    1.36    0.44
  -3  -3  10   -0.29    0.34
  -3  -3  10    0.10    0.41
  -3   3  10   -0.28    0.43
  -2  -3  10    6.14    0.74
  -2  -3  10    4.75    0.79
  -2   3  10    5.50    0.89
  -1  -3  10    0.37    0.43
  -1  -3  10    0.28    0.39
  -1   3  10    0.13    0.49
   0  -3  10    0.65    0.43
   0   3  10    0.76    0.57
   1  -3  10    2.57    0.68
   1   3  10    2.90    0.73
   2  -3  10    0.85    0.53
   2   3  10    1.61    0.50
   2   3  10    0.53    0.59
   3  -3  10    6.12    0.92
   3   3  10    6.82    0.89
   3   3  10    5.10    0.95
   4  -3  10    6.21    0.93
   4  -3  10    7.75    1.06
   4   3  10    9.72    1.23
   4   3  10    8.13    1.01
   5  -3  10    9.00    1.20
   5   3  10   10.48    1.28
   5   3  10   10.28    1.19
   6  -3  10    2.85    0.74
   6   3  10    4.85    0.97
   6   3  10    1.96    0.70
   7  -3  10   -0.09    0.44
   7   3  10    0.27    0.58
 -11  -4  10    0.57    0.72
 -11   4  10    1.05    0.73
 -10  -4  10    1.06    0.70
 -10   4  10   -0.07    0.50
  -9  -4  10    0.63    0.53
  -9  -4  10   -0.09    0.56
  -9   4  10    0.69    0.57
  -8  -4  10    0.79    0.52
  -8  -4  10    0.22    0.61
  -8   4  10    0.31    0.49
  -7  -4  10    0.15    0.44
  -7  -4  10    0.86    0.58
  -7   4  10    1.51    0.61
  -7   4  10    1.64    0.60
  -6  -4  10    2.39    0.66
  -6  -4  10    1.54    0.66
  -6   4  10    2.85    0.63
  -6   4  10    1.00    0.58
  -5  -4  10   10.36    1.18
  -5  -4  10    9.80    1.15
  -5   4  10    9.80    0.98
  -5   4  10   13.00    1.26
  -4  -4  10   25.39    1.44
  -4  -4  10   23.80    1.52
  -4   4  10   26.99    1.57
  -3  -4  10   10.35    1.18
  -3  -4  10    9.17    1.03
  -3   4  10    9.62    1.13
  -2  -4  10    3.89    0.79
  -2  -4  10    5.19    0.79
  -2   4  10    4.11    0.84
  -1  -4  10    1.12    0.53
  -1  -4  10    1.47    0.50
  -1   4  10    0.20    0.57
   0  -4  10    1.73    0.61
   0   4  10    1.69    0.69
   1  -4  10   -0.02    0.42
   1   4  10    0.19    0.53
   2  -4  10    1.92    0.63
   2   4  10    1.61    0.70
   3  -4  10    0.15    0.44
   3   4  10    0.62    0.60
   4  -4  10   -0.19    0.46
   4  -4  10    1.52    0.61
   4   4  10    0.26    0.61
   5  -4  10    2.97    0.84
   5   4  10    3.91    0.87
   6  -4  10   -0.70    0.48
   6   4  10   -0.83    0.56
 -10   5  10    1.70    0.75
  -9  -5  10    0.31    0.51
  -9  -5  10   -0.59    0.58
  -9   5  10    0.68    0.57
  -8  -5  10   -0.48    0.62
  -8  -5  10    0.47    0.53
  -8   5  10   -0.38    0.39
  -7  -5  10    0.59    0.60
  -7  -5  10    0.91    0.53
  -7   5  10   -0.06    0.48
  -6  -5  10    1.69    0.64
  -6  -5  10   -0.66    0.44
  -6   5  10    1.41    0.55
  -6   5  10    1.86    0.66
  -5  -5  10    2.05    0.70
  -5  -5  10    3.03    0.77
  -5   5  10    2.60    0.74
  -5   5  10    1.92    0.59
  -4  -5  10    0.74    0.55
  -4  -5  10    1.20    0.58
  -4   5  10    1.61    0.62
  -3  -5  10    0.28    0.51
  -3  -5  10    0.47    0.49
  -3   5  10   -0.51    0.45
  -2  -5  10    0.27    0.48
  -2  -5  10    0.31    0.49
  -2   5  10    1.01    0.62
  -1  -5  10   10.28    1.10
  -1  -5  10   10.49    1.27
  -1   5  10    8.74    1.20
   0  -5  10    0.67    0.50
   0  -5  10   -0.15    0.41
   0   5  10    0.69    0.61
   1  -5  10    0.05    0.40
   1   5  10   -0.45    0.51
   2  -5  10    1.59    0.64
   2   5  10    1.50    0.72
   3  -5  10    1.00    0.60
   3   5  10    0.75    0.66
   4  -5  10   12.79    1.38
   4   5  10   13.19    1.55
   5  -5  10    4.32    0.94
   5   5  10    4.02    1.03
  -8  -6  10    0.36    0.50
  -8  -6  10    0.74    0.78
  -8   6  10    0.42    0.59
  -7  -6  10    0.91    0.75
  -7   6  10    0.93    0.60
  -6  -6  10    2.00    0.81
  -6   6  10    1.19    0.58
  -6   6  10    1.04    0.63
  -5  -6  10    0.34    0.64
  -5   6  10    0.38    0.52
  -4  -6  10   -0.11    0.48
  -4   6  10    0.09    0.54
  -3  -6  10   -0.48    0.46
  -3  -6  10    0.47    0.45
  -3   6  10   -0.36    0.53
  -2  -6  10    0.20    0.55
  -2  -6  10    0.10    0.47
  -2   6  10   -0.08    0.51
  -1  -6  10    3.25    0.80
  -1  -6  10    2.89    0.79
  -1   6  10    2.54    0.85
   0  -6  10    0.30    0.52
   0  -6  10    1.22    0.61
   0   6  10    1.19    0.71
   1  -6  10    4.80    0.97
   1   6  10    4.60    1.00
   2  -6  10   -0.13    0.45
   2   6  10    0.17    0.56
   3  -6  10    0.33    0.53
   3  -6  10    0.60    0.51
   3   6  10    0.37    0.58
  -5  -7  10    1.14    0.77
  -5   7  10   -0.01    0.60
  -4  -7  10    1.08    0.72
  -4   7  10    0.95    0.69
  -3  -7  10    0.70    0.66
  -3   7  10    0.78    0.64
  -2  -7  10   -0.63    0.45
  -2   7  10    1.44    0.71
  -1  -7  10    0.19    0.60
  -1  -7  10    0.95    0.63
  -1   7  10    0.33    0.66
   0  -7  10   -0.54    0.55
   0  -7  10   -0.31    0.48
   0   7  10   -0.14    0.57
   1  -7  10    0.50    0.62
   1   7  10    2.45    0.89
 -12   0  11    0.42    0.63
 -11   0  11    0.74    0.68
 -10   0  11    0.04    0.54
  -9   0  11   -0.20    0.46
  -8   0  11   -0.52    0.41
  -8   0  11    0.13    0.44
  -7   0  11    0.26    0.43
  -7   0  11    0.96    0.51
  -6   0  11    0.01    0.39
  -6   0  11    0.68    0.46
  -5   0  11    1.10    0.48
  -5   0  11   -0.62    0.32
  -4   0  11    0.38    0.45
  -4   0  11    0.59    0.39
  -3   0  11    0.17    0.47
  -2   0  11    0.35    0.45
  -1   0  11    0.12    0.47
   0   0  11    0.16    0.48
   1   0  11   -0.07    0.40
   2   0  11   -0.06    0.45
   3   0  11   -0.16    0.47
   4   0  11    0.15    0.46
   4   0  11    0.00    0.48
   5   0  11   -0.35    0.46
   5   0  11   -0.30    0.50
   6   0  11   -0.27    0.46
   7   0  11   -0.64    0.52
 -12  -1  11    0.67    0.74
 -12   1  11    0.43    0.69
 -11  -1  11   -0.05    0.56
 -11   1  11    0.62    0.58
 -10  -1  11    0.24    0.57
 -10   1  11    0.40    0.56
  -9  -1  11    0.58    0.56
  -9   1  11    0.30    0.50
  -8  -1  11   -0.06    0.47
  -8  -1  11    1.46    0.56
  -8   1  11    1.37    0.55
  -8   1  11    1.71    0.59
  -7  -1  11    0.64    0.45
  -7  -1  11    0.09    0.47
  -7   1  11    0.18    0.46
  -7   1  11    1.14    0.57
  -6  -1  11    0.21    0.44
  -6  -1  11   -0.28    0.44
  -6   1  11   -0.08    0.45
  -6   1  11    0.94    0.48
  -5  -1  11    0.58    0.45
  -5  -1  11    0.01    0.41
  -5   1  11   -0.07    0.36
  -5   1  11   -0.03    0.45
  -4  -1  11    7.05    0.93
  -4  -1  11    6.94    0.81
  -4   1  11    5.16    0.83
  -3  -1  11    7.75    1.00
  -3   1  11   10.08    1.11
  -2  -1  11    4.51    0.83
  -2   1  11    4.21    0.82
  -1  -1  11    0.96    0.54
  -1   1  11   -0.01    0.44
   0  -1  11    5.25    0.87
   0   1  11    5.14    0.87
   1  -1  11    2.74    0.69
   1   1  11    1.47    0.60
   2  -1  11   13.70    1.30
   2   1  11   13.77    1.36
   3  -1  11   -0.45    0.44
   3   1  11    0.53    0.48
   3   1  11    0.48    0.61
   4  -1  11   -0.27    0.44
   4  -1  11   -0.46    0.45
   4   1  11   -0.36    0.41
   4   1  11    0.09    0.53
   5  -1  11    2.64    0.73
   5  -1  11    0.89    0.53
   5   1  11    2.61    0.77
   5   1  11    3.27    0.74
   6  -1  11    2.57    0.81
   6   1  11    1.81    0.68
   7  -1  11    0.36    0.60
   7   1  11   -0.23    0.49
 -11  -2  11    0.75    0.67
 -11   2  11   -0.08    0.60
 -10  -2  11   -0.66    0.53
 -10   2  11    0.25    0.54
  -9  -2  11    1.36    0.57
  -9  -2  11    1.56    0.66
  -9   2  11    1.36    0.60
  -8  -2  11    1.85    0.59
  -8  -2  11    1.35    0.64
  -8   2  11    0.39    0.45
  -7  -2  11    1.51    0.62
  -7  -2  11    1.20    0.56
  -7   2  11    1.03    0.56
  -7   2  11    1.16    0.52
  -6  -2  11   -0.12    0.47
  -6  -2  11   -0.31    0.36
  -6   2  11    0.14    0.43
  -6   2  11    0.32    0.39
  -5  -2  11    5.60    0.84
  -5  -2  11    6.60    0.92
  -5   2  11    7.27    0.79
  -5   2  11    5.53    0.90
  -4  -2  11   46.60    1.99
  -4  -2  11   44.43    1.71
  -4   2  11   46.60    2.00
  -3  -2  11    3.16    0.62
  -3  -2  11    1.80    0.63
  -3   2  11    3.09    0.77
  -2  -2  11    8.79    1.10
  -2   2  11    6.56    0.94
  -1  -2  11    3.28    0.74
  -1   2  11    2.47    0.72
   0  -2  11    4.66    0.86
   0   2  11    3.56    0.79
   1  -2  11    0.94    0.53
   1   2  11   -0.03    0.48
   2  -2  11    1.13    0.56
   2   2  11    1.19    0.66
   3  -2  11    0.50    0.49
   3   2  11    0.07    0.42
   3   2  11    0.33    0.60
   4  -2  11    6.54    0.97
   4  -2  11    9.12    1.19
   4   2  11    6.85    0.99
   4   2  11    8.01    1.15
   5  -2  11    2.33    0.76
   5   2  11    4.84    0.92
   5   2  11    3.20    0.86
   6  -2  11    1.14    0.65
   6   2  11    1.80    0.69
   6   2  11    0.65    0.64
 -11  -3  11   -0.21    0.62
 -11   3  11    1.52    0.75
 -10  -3  11    0.02    0.59
 -10   3  11   -0.15    0.56
  -9  -3  11    4.78    0.85
  -9  -3  11    3.71    0.91
  -9   3  11    3.77    0.83
  -8  -3  11    4.54    0.97
  -8  -3  11    3.80    0.77
  -8   3  11    4.32    0.84
  -7  -3  11    3.78    0.81
  -7  -3  11    4.75    0.83
  -7   3  11    5.54    0.92
  -7   3  11    5.55    0.84
  -6  -3  11   11.20    1.21
  -6  -3  11   13.04    1.29
  -6   3  11   13.26    1.28
  -6   3  11   14.39    1.08
  -5  -3  11   14.83    1.17
  -5  -3  11   13.22    1.27
  -5   3  11   13.86    1.35
  -4  -3  11    5.04    0.81
  -4  -3  11    6.52    0.95
  -4   3  11    5.40    0.92
  -3  -3  11    1.35    0.55
  -3  -3  11    1.38    0.50
  -3   3  11    1.08    0.61
  -2  -3  11   17.14    1.28
  -2   3  11   16.70    1.31
  -1  -3  11   16.13    1.25
  -1   3  11   16.81    1.54
   0  -3  11    3.41    0.80
   0   3  11    4.11    0.88
   1  -3  11    4.32    0.83
   1   3  11    4.23    0.93
   2  -3  11    0.62    0.52
   2   3  11    0.10    0.40
   2   3  11    0.22    0.56
   3  -3  11    0.97    0.58
   3   3  11    1.69    0.58
   3   3  11    1.19    0.69
   4  -3  11    0.01    0.50
   4  -3  11    0.38    0.54
   4   3  11    1.20    0.66
   4   3  11    0.49    0.52
   5  -3  11    0.63    0.56
   5   3  11    0.12    0.57
   5   3  11    0.64    0.58
   6  -3  11    1.38    0.64
   6   3  11    0.23    0.54
   6   3  11    1.01    0.71
 -10  -4  11   -0.33    0.67
 -10   4  11    0.70    0.64
  -9  -4  11    1.03    0.75
  -9  -4  11    1.32    0.63
  -9   4  11    1.16    0.63
  -8  -4  11    1.80    0.66
  -8  -4  11    3.17    0.85
  -8   4  11    2.45    0.68
  -7  -4  11    0.40    0.46
  -7  -4  11   -0.31    0.47
  -7   4  11   -0.65    0.36
  -7   4  11   -0.40    0.48
  -6  -4  11    0.81    0.58
  -6  -4  11    0.40    0.47
  -6   4  11    1.64    0.54
  -6   4  11    1.55    0.63
  -5  -4  11    4.01    0.86
  -5  -4  11    4.01    0.87
  -5   4  11    3.61    0.81
  -4  -4  11   22.36    1.41
  -4  -4  11   24.09    1.54
  -4   4  11   18.31    1.37
  -3  -4  11    0.71    0.50
  -3  -4  11    1.19    0.56
  -3   4  11    0.34    0.59
  -2  -4  11   -0.20    0.43
  -2  -4  11    0.19    0.47
  -2   4  11    0.51    0.60
  -1  -4  11    3.08    0.77
  -1   4  11    1.50    0.65
   0  -4  11    3.00    0.75
   0   4  11    3.85    0.86
   1  -4  11    1.97    0.64
   1   4  11    0.59    0.61
   2  -4  11    0.49    0.53
   2   4  11    0.66    0.63
   3  -4  11   -0.56    0.48
   3   4  11    1.33    0.74
   4  -4  11   -0.63    0.47
   4  -4  11    0.17    0.45
   4   4  11    0.77    0.69
   5  -4  11    0.29    0.56
   5   4  11    1.30    0.75
  -9  -5  11   -0.09    0.53
  -9  -5  11   -0.24    0.66
  -9   5  11   -0.05    0.54
  -8  -5  11    1.96    0.72
  -8  -5  11    2.25    0.83
  -8   5  11    1.41    0.68
  -7  -5  11    3.00    0.78
  -7  -5  11    2.64    0.86
  -7   5  11    2.23    0.69
  -6  -5  11    0.86    0.65
  -6  -5  11    0.65    0.57
  -6   5  11   -0.10    0.50
  -5  -5  11    0.53    0.57
  -5  -5  11    0.52    0.54
  -5   5  11    0.62    0.61
  -4  -5  11    1.73    0.66
  -4  -5  11    2.22    0.72
  -4   5  11    1.48    0.69
  -3  -5  11   -0.40    0.36
  -3  -5  11   -0.41    0.43
  -3   5  11   -0.15    0.48
  -2  -5  11    0.08    0.46
  -2  -5  11   -0.11    0.46
  -2   5  11    0.52    0.62
  -1  -5  11    2.66    0.74
  -1   5  11    1.26    0.72
   0  -5  11    1.61    0.71
   0   5  11    1.99    0.77
   1  -5  11   -0.30    0.44
   1   5  11    0.42    0.61
   2  -5  11    0.04    0.52
   2   5  11    0.04    0.65
   3  -5  11    4.26    0.94
   3   5  11    3.12    0.89
   4  -5  11    0.43    0.56
   4   5  11    0.77    0.71
  -7  -6  11    0.50    0.68
  -7  -6  11   -0.20    0.52
  -6  -6  11    0.69    0.71
  -6  -6  11    0.54    0.56
  -6   6  11   -0.37    0.52
  -5  -6  11    0.41    0.61
  -5  -6  11    0.20    0.61
  -5   6  11    0.31    0.62
  -4  -6  11    0.00    0.58
  -4  -6  11    1.29    0.65
  -4   6  11   -0.13    0.59
  -3  -6  11   -0.60    0.47
  -3  -6  11    1.09    0.64
  -3   6  11    0.38    0.65
  -2  -6  11   -0.18    0.49
  -2  -6  11    0.07    0.52
  -2   6  11    0.73    0.69
  -1  -6  11    0.73    0.58
  -1   6  11    2.35    0.79
   0  -6  11    1.40    0.67
   0   6  11    1.03    0.69
   1  -6  11    0.37    0.52
   1   6  11   -0.72    0.50
   2  -6  11   -0.24    0.51
   2   6  11    0.21    0.66
 -11   0  12    0.68    0.70
 -10   0  12   -0.45    0.55
  -9   0  12    5.67    0.95
  -8   0  12    0.62    0.52
  -8   0  12    2.17    0.69
  -7   0  12   -0.59    0.43
  -7   0  12    0.47    0.54
  -6   0  12    0.32    0.42
  -6   0  12    0.33    0.49
  -5   0  12   56.05    2.19
  -4   0  12   60.07    2.27
  -3   0  12    2.15    0.70
  -2   0  12   28.85    1.61
  -1   0  12   22.45    1.48
   0   0  12    0.08    0.53
   1   0  12    3.98    0.87
   2   0  12    7.27    1.04
   3   0  12   -0.49    0.48
   4   0  12    1.09    0.64
   4   0  12    1.23    0.64
   5   0  12    4.31    0.94
   5   0  12    1.92    0.75
   6   0  12    0.54    0.63
 -11  -1  12    5.00    1.06
 -11   1  12    4.44    0.99
 -10  -1  12    1.48    0.68
 -10   1  12    2.61    0.75
  -9  -1  12    0.25    0.49
  -9  -1  12    0.69    0.59
  -9   1  12   -0.45    0.45
  -8  -1  12    0.64    0.57
  -8  -1  12   -0.26    0.41
  -8   1  12    0.13    0.46
  -8   1  12   -0.21    0.47
  -7  -1  12   -0.35    0.45
  -7  -1  12   -0.22    0.42
  -7   1  12    0.73    0.48
  -7   1  12   -0.13    0.46
  -6  -1  12    1.93    0.62
  -6  -1  12    2.40    0.67
  -6   1  12    1.17    0.51
  -6   1  12    2.81    0.75
  -5  -1  12    2.06    0.67
  -5  -1  12    2.83    0.64
  -5   1  12    2.32    0.67
  -4  -1  12   10.03    1.19
  -4   1  12    9.39    1.14
  -3  -1  12    2.26    0.70
  -3   1  12    2.25    0.70
  -2  -1  12    1.32    0.57
  -2   1  12    1.83    0.63
  -1  -1  12    5.50    0.94
  -1   1  12    4.87    0.86
   0  -1  12   14.86    1.40
   0   1  12   11.53    1.30
   1  -1  12    3.49    0.79
   1   1  12    2.18    0.73
   2  -1  12    6.72    1.03
   2   1  12    7.27    1.11
   3  -1  12    0.35    0.53
   3   1  12    1.36    0.54
   3   1  12    1.25    0.65
   4  -1  12    1.74    0.69
   4  -1  12    1.66    0.65
   4   1  12    1.30    0.57
   4   1  12    1.53    0.72
   5  -1  12    8.37    1.23
   5   1  12    8.48    1.22
   5   1  12    6.59    1.08
   6  -1  12    1.11    0.76
   6   1  12    0.00    0.55
 -11  -2  12    0.28    0.65
 -11   2  12    0.02    0.59
 -10  -2  12    1.24    0.70
 -10   2  12    2.38    0.76
  -9  -2  12    0.59    0.54
  -9  -2  12   -1.00    0.47
  -9   2  12   -0.01    0.51
  -8  -2  12    0.93    0.58
  -8  -2  12   -0.12    0.52
  -8   2  12    0.04    0.53
  -8   2  12    1.45    0.58
  -7  -2  12    0.27    0.54
  -7  -2  12    0.79    0.53
  -7   2  12    1.19    0.61
  -7   2  12    0.86    0.50
  -6  -2  12    3.85    0.83
  -6  -2  12    5.91    0.92
  -6   2  12    3.50    0.82
  -5  -2  12    0.26    0.46
  -5  -2  12    0.07    0.43
  -5   2  12    0.20    0.54
  -4  -2  12   27.45    1.64
  -4   2  12   25.88    1.61
  -3  -2  12   -0.45    0.40
  -3   2  12    0.05    0.51
  -2  -2  12    0.40    0.49
  -2   2  12    0.86    0.60
  -1  -2  12    0.33    0.52
  -1   2  12   -0.56    0.49
   0  -2  12    0.77    0.54
   0   2  12    1.83    0.68
   1  -2  12    1.89    0.68
   1   2  12    1.57    0.72
   2  -2  12   -0.09    0.50
   2   2  12   -0.08    0.55
   3  -2  12   -0.50    0.46
   3   2  12   -0.29    0.57
   3   2  12    0.32    0.46
   4  -2  12    3.76    0.87
   4  -2  12    3.51    0.84
   4   2  12    4.48    0.95
   4   2  12    2.62    0.75
   5  -2  12    0.03    0.53
   5   2  12    0.04    0.52
   5   2  12    0.36    0.63
 -10  -3  12   -0.41    0.55
 -10   3  12   -0.74    0.49
  -9  -3  12    1.06    0.60
  -9  -3  12    1.10    0.73
  -9   3  12    1.75    0.70
  -8  -3  12    0.36    0.52
  -8  -3  12    1.91    0.75
  -8   3  12    1.95    0.65
  -7  -3  12    1.82    0.74
  -7  -3  12    0.26    0.53
  -7   3  12    0.11    0.58
  -6  -3  12    0.35    0.53
  -6  -3  12    0.65    0.50
  -6   3  12    0.03    0.49
  -5  -3  12    1.09    0.57
  -5  -3  12    0.99    0.60
  -5   3  12    0.98    0.63
  -4  -3  12    8.45    1.14
  -4   3  12    9.64    1.19
  -3  -3  12    3.79    0.82
  -3   3  12    2.01    0.78
  -2  -3  12    0.95    0.56
  -2   3  12    0.12    0.55
  -1  -3  12   -0.39    0.47
  -1   3  12   -0.22    0.51
   0  -3  12    1.06    0.61
   0   3  12   -0.52    0.52
   1  -3  12    0.23    0.47
   1   3  12    0.57    0.60
   2  -3  12    0.05    0.49
   2   3  12    0.55    0.45
   2   3  12    0.22    0.60
   3  -3  12    0.43    0.55
   3   3  12   -0.39    0.39
   3   3  12   -0.19    0.55
   4  -3  12    1.11    0.64
   4  -3  12    1.76    0.72
   4   3  12    0.51    0.49
   4   3  12    1.24    0.71
   5  -3  12    0.76    0.62
   5   3  12   -0.83    0.48
   5   3  12    0.77    0.69
  -9  -4  12    1.14    0.78
  -9  -4  12    3.19    0.82
  -9   4  12    3.57    0.85
  -8  -4  12   -0.51    0.46
  -8  -4  12    0.53    0.64
  -8   4  12    0.52    0.55
  -7  -4  12    1.15    0.68
  -7  -4  12    3.08    0.79
  -7   4  12    1.80    0.74
  -6  -4  12    2.17    0.74
  -6  -4  12    1.42    0.62
  -6   4  12    2.81    0.78
  -5  -4  12    1.94    0.69
  -5  -4  12    2.30    0.71
  -5   4  12    0.33    0.58
  -4  -4  12    1.48    0.69
  -4  -4  12    1.35    0.66
  -4   4  12    1.65    0.71
  -3  -4  12    2.11    0.75
  -3   4  12    1.58    0.72
  -2  -4  12    0.86    0.54
  -2   4  12   -0.80    0.42
  -1  -4  12    0.15    0.48
  -1   4  12    0.79    0.65
   0  -4  12    1.04    0.64
   0   4  12    0.01    0.54
   1  -4  12   -0.07    0.51
   1   4  12    0.43    0.57
   2  -4  12    0.83    0.66
   2   4  12    1.68    0.78
   3  -4  12    0.49    0.60
   3   4  12    2.67    0.85
   4  -4  12   10.20    1.34
   4   4  12    9.46    1.39
  -8  -5  12    0.26    0.68
  -8  -5  12    1.31    0.65
  -7  -5  12    1.87    0.81
  -7  -5  12    3.15    0.87
  -6  -5  12   -0.54    0.49
  -6  -5  12   -0.51    0.56
  -6   5  12    0.42    0.64
  -5  -5  12    0.72    0.55
  -5  -5  12   -0.65    0.51
  -5   5  12    0.08    0.60
  -4  -5  12    3.49    0.86
  -4  -5  12    3.17    0.82
  -4   5  12    2.80    0.89
  -3  -5  12    4.19    0.91
  -3   5  12    3.83    0.91
  -2  -5  12   -0.16    0.51
  -2   5  12    0.20    0.66
  -1  -5  12    0.24    0.49
  -1   5  12   -0.56    0.57
   0  -5  12    1.28    0.66
   0   5  12    0.73    0.69
   1  -5  12    3.72    0.88
   1   5  12    2.80    0.90
   2  -5  12    0.25    0.61
   2   5  12   -0.47    0.57
   3  -5  12    0.82    0.69
   3   5  12    0.16    0.66
  -5  -6  12    0.66    0.73
  -5  -6  12    0.24    0.61
  -5   6  12    1.58    0.76
  -4  -6  12    0.75    0.66
  -4  -6  12    0.16    0.59
  -4   6  12    0.19    0.67
  -3  -6  12    0.78    0.64
  -3   6  12    1.76    0.80
  -2  -6  12    0.24    0.55
  -2   6  12    0.81    0.65
  -1  -6  12    3.78    0.97
  -1   6  12    2.51    0.90
   0  -6  12    1.24    0.68
   0   6  12    1.09    0.79
 -11   0  13    0.31    0.62
 -10   0  13    0.18    0.58
  -9   0  13   -0.12    0.52
  -8   0  13   -0.57    0.45
  -8   0  13   -0.27    0.48
  -7   0  13    0.45    0.49
  -6   0  13   -0.96    0.34
  -5   0  13   -0.46    0.41
  -4   0  13    0.05    0.48
  -3   0  13    0.67    0.55
  -2   0  13   -0.52    0.41
  -1   0  13    0.08    0.49
   0   0  13    0.62    0.53
   1   0  13    0.02    0.48
   2   0  13   -0.23    0.47
   3   0  13   -0.03    0.57
   4   0  13   -0.25    0.51
   4   0  13    0.46    0.65
   5   0  13   -0.21    0.54
   5   0  13   -0.21    0.65
 -10  -1  13    0.51    0.64
 -10   1  13   -0.91    0.52
  -9  -1  13    1.00    0.67
  -9  -1  13    0.75    0.56
  -9   1  13    1.62    0.68
  -8  -1  13    0.38    0.56
  -8  -1  13    0.61    0.59
  -8   1  13    1.70    0.64
  -8   1  13    0.17    0.54
  -7  -1  13    3.83    0.83
  -7  -1  13    2.17    0.70
  -7   1  13    1.37    0.69
  -6  -1  13    2.82    0.76
  -6   1  13    0.87    0.60
  -5  -1  13    2.23    0.72
  -5   1  13    2.70    0.76
  -4  -1  13    1.69    0.67
  -4   1  13    1.84    0.66
  -3  -1  13    0.51    0.59
  -3   1  13   -0.45    0.51
  -2  -1  13    5.44    0.99
  -2   1  13    5.36    0.99
  -1  -1  13    1.05    0.61
  -1   1  13    0.55    0.60
   0  -1  13   -0.25    0.45
   0   1  13   -0.09    0.49
   1  -1  13    3.75    0.83
   1   1  13    3.37    0.89
   2  -1  13    1.50    0.67
   2   1  13    2.84    0.84
   3  -1  13    2.38    0.79
   3   1  13    2.03    0.78
   3   1  13    4.41    0.87
   4  -1  13    0.34    0.62
   4  -1  13    0.73    0.62
   4   1  13    0.75    0.58
   4   1  13    0.47    0.67
   5  -1  13    0.15    0.62
   5   1  13    0.05    0.58
   5   1  13   -1.20    0.55
 -10  -2  13    1.31    0.76
 -10   2  13    1.85    0.73
  -9  -2  13    0.22    0.59
  -9  -2  13   -0.16    0.49
  -9   2  13    0.02    0.49
  -8  -2  13    1.53    0.72
  -8  -2  13    0.15    0.56
  -8   2  13    0.70    0.65
  -7  -2  13    1.97    0.69
  -7  -2  13    1.28    0.65
  -7   2  13    0.61    0.62
  -6  -2  13    7.46    1.07
  -6   2  13    6.23    1.02
  -5  -2  13   -0.19    0.43
  -5   2  13    0.74    0.63
  -4  -2  13   17.54    1.66
  -4   2  13   19.51    1.48
  -3  -2  13    4.02    0.90
  -3   2  13    1.76    0.75
  -2  -2  13   -0.14    0.44
  -2   2  13   -0.32    0.53
  -1  -2  13   -0.09    0.50
  -1   2  13    0.17    0.55
   0  -2  13    2.82    0.77
   0   2  13    4.16    0.91
   1  -2  13    0.11    0.51
   1   2  13   -0.40    0.50
   2  -2  13    0.72    0.58
   2   2  13    0.06    0.40
   2   2  13   -0.12    0.61
   3  -2  13    0.47    0.59
   3   2  13    0.23    0.48
   3   2  13    0.65    0.69
   4  -2  13    2.07    0.76
   4  -2  13    1.55    0.70
   4   2  13    1.32    0.66
   4   2  13    2.05    0.82
  -9  -3  13    2.89    0.88
  -9  -3  13    3.78    0.85
  -8  -3  13    3.10    0.89
  -8  -3  13    2.01    0.75
  -7  -3  13    5.76    1.01
  -7  -3  13    6.55    1.06
  -7   3  13    4.90    0.97
  -6  -3  13    0.12    0.54
  -6  -3  13    0.13    0.49
  -6   3  13   -0.21    0.55
  -5  -3  13    8.27    1.19
  -5   3  13    4.18    0.93
  -4  -3  13    0.67    0.56
  -4   3  13   -0.03    0.60
  -3  -3  13    0.11    0.50
  -3   3  13   -0.04    0.53
  -2  -3  13   -0.01    0.52
  -2   3  13   -0.11    0.52
  -1  -3  13   -0.04    0.51
  -1   3  13    0.50    0.68
   0  -3  13    0.85    0.65
   0   3  13    1.00    0.65
   1  -3  13    0.15    0.55
   1   3  13    0.35    0.57
   2  -3  13   -0.20    0.54
   2   3  13    0.24    0.47
   2   3  13    0.23    0.64
   3  -3  13    1.91    0.74
   3   3  13    0.64    0.71
   3   3  13    0.77    0.59
   4   3  13   -1.34    0.55
  -8  -4  13    1.00    0.63
  -8  -4  13    1.39    0.79
  -7  -4  13    2.08    0.78
  -7  -4  13    3.98    0.94
  -7   4  13    3.35    0.87
  -6  -4  13   -0.08    0.58
  -6  -4  13    0.13    0.57
  -6   4  13    1.15    0.70
  -5  -4  13    0.36    0.55
  -5   4  13    1.01    0.68
  -4  -4  13    1.93    0.76
  -4   4  13   -0.07    0.62
  -3  -4  13    2.16    0.78
  -3   4  13    1.01    0.67
  -2  -4  13   -0.17    0.47
  -2   4  13    0.04    0.62
  -1  -4  13   -0.05    0.51
  -1   4  13   -0.12    0.57
   0  -4  13    0.60    0.57
   0   4  13    0.64    0.67
   1  -4  13    0.36    0.56
   1   4  13    0.49    0.71
   2  -4  13    0.38    0.62
   2   4  13    0.12    0.66
  -6  -5  13    0.75    0.63
  -6  -5  13    1.12    0.79
  -6   5  13    2.52    0.85
  -5  -5  13   -0.73    0.49
  -5   5  13    0.28    0.66
  -4  -5  13   -0.21    0.55
  -4   5  13    0.13    0.65
  -3  -5  13    0.46    0.60
  -3   5  13    0.75    0.69
  -2  -5  13   -0.04    0.57
  -2   5  13    0.36    0.66
  -1  -5  13    0.48    0.58
  -1   5  13    0.24    0.71
   0  -5  13    0.93    0.62
   0   5  13   -0.48    0.62
   1  -5  13    6.88    1.17
   1   5  13    6.76    1.25
 -10   0  14    1.39    0.70
  -8   0  14    3.40    0.87
  -7   0  14   -0.80    0.49
  -6   0  14    2.95    0.80
  -5   0  14   12.70    1.39
  -4   0  14    6.48    1.03
  -3   0  14    0.03    0.53
  -2   0  14    0.27    0.52
  -1   0  14   -0.31    0.46
   0   0  14   12.33    1.42
   1   0  14    1.64    0.75
   2   0  14    1.07    0.72
   3   0  14    3.45    0.91
   3   0  14    2.73    0.86
  -9  -1  14    0.80    0.62
  -8  -1  14   -0.09    0.53
  -8   1  14   -0.59    0.52
  -7  -1  14    8.68    1.17
  -7   1  14   10.35    1.29
  -6  -1  14   -0.02    0.55
  -6   1  14    1.06    0.67
  -5  -1  14    1.79    0.72
  -5   1  14    0.75    0.67
  -4  -1  14   -0.05    0.53
  -4   1  14   -0.91    0.43
  -3  -1  14    0.94    0.62
  -3   1  14    0.62    0.62
  -2  -1  14    3.39    0.89
  -2   1  14    1.74    0.75
  -1  -1  14    0.94    0.66
  -1   1  14    0.10    0.53
   0  -1  14    1.86    0.71
   0   1  14    0.57    0.62
   1  -1  14   -0.14    0.58
   1   1  14    0.38    0.62
   2  -1  14    0.37    0.61
   2   1  14    0.18    0.66
   3  -1  14   -0.63    0.57
   3   1  14   -0.35    0.60
   3   1  14   -0.04    0.51
  -9  -2  14    0.83    0.64
  -9  -2  14    0.35    0.68
  -8  -2  14   -0.21    0.52
  -8   2  14   -0.08    0.59
  -7  -2  14    1.57    0.66
  -7   2  14    1.48    0.73
  -6  -2  14    0.44    0.60
  -6   2  14    0.46    0.67
  -5  -2  14    3.94    0.90
  -5   2  14    2.08    0.75
  -4  -2  14    1.41    0.74
  -4   2  14    1.71    0.76
  -3  -2  14    2.51    0.80
  -3   2  14    1.21    0.72
  -2  -2  14    0.49    0.56
  -2   2  14    0.86    0.65
  -1  -2  14    0.20    0.58
  -1   2  14   -0.40    0.55
   0  -2  14    0.99    0.69
   0   2  14    0.25    0.62
   1  -2  14    0.92    0.69
   1   2  14    0.40    0.71
   2  -2  14   -1.39    0.47
   2   2  14    0.17    0.66
   2   2  14    0.52    0.45
   3  -2  14    1.07    0.72
   3   2  14    1.34    0.81
   3   2  14    2.92    0.80
  -8  -3  14   -0.14    0.57
  -7  -3  14    1.01    0.65
  -7   3  14   -0.06    0.65
  -6  -3  14    0.49    0.64
  -6   3  14   -1.02    0.54
  -5  -3  14    0.32    0.53
  -5   3  14   -0.49    0.57
  -4  -3  14    2.59    0.82
  -4   3  14    2.19    0.81
  -3  -3  14    0.17    0.59
  -3   3  14   -0.16    0.61
  -2  -3  14    0.38    0.62
  -2   3  14    0.67    0.64
  -1  -3  14   -0.33    0.46
  -1   3  14   -0.01    0.56
   0  -3  14    0.15    0.55
   0   3  14    0.66    0.68
   1  -3  14    8.47    1.29
   1   3  14    9.79    1.17
   1   3  14    8.87    1.35
   2  -3  14    0.24    0.65
   2   3  14    2.06    0.91
   2   3  14    0.57    0.56
  -7  -4  14    0.82    0.65
  -7   4  14    0.59    0.74
  -6  -4  14    1.28    0.72
  -6   4  14    0.32    0.70
  -5  -4  14    4.85    1.04
  -5   4  14    6.30    1.17
  -4  -4  14   10.95    1.47
  -4   4  14    8.81    1.30
  -3  -4  14    2.53    0.90
  -3   4  14    2.69    0.91
  -2  -4  14    0.06    0.58
  -2   4  14    0.10    0.63
  -1  -4  14   -0.49    0.55
  -1   4  14   -1.13    0.55
   0  -4  14    0.18    0.58
   0   4  14   -0.48    0.56
  -8   0  15    0.54    0.64
  -7   0  15    0.85    0.70
  -6   0  15   -0.69    0.52
  -5   0  15    0.05    0.53
  -4   0  15    0.56    0.59
  -3   0  15    0.26    0.60
  -2   0  15   -0.48    0.51
  -1   0  15   -0.35    0.45
   0   0  15   -0.18    0.60
   1   0  15   -0.43    0.58
   2   0  15   -0.60    0.58
  -8  -1  15    0.27    0.56
  -8   1  15    0.15    0.64
  -7  -1  15    1.69    0.74
  -7   1  15    0.77    0.66
  -6  -1  15    0.21    0.57
  -6   1  15   -0.59    0.53
  -5  -1  15    2.61    0.83
  -5   1  15    4.31    0.96
  -4  -1  15    1.13    0.67
  -4   1  15    1.59    0.71
  -3  -1  15   -0.02    0.52
  -3   1  15   -0.20    0.60
  -2  -1  15   -0.49    0.52
  -2   1  15   -0.83    0.55
  -1  -1  15   -0.19    0.57
  -1   1  15    1.45    0.73
   0  -1  15    1.41    0.80
   0   1  15    3.51    1.00
   1  -1  15   -0.97    0.55
   1   1  15   -0.06    0.66
  -8  -2  15    2.05    0.79
  -8   2  15    3.53    0.98
  -7  -2  15    0.44    0.65
  -7   2  15    0.30    0.69
  -6  -2  15    0.61    0.68
  -6   2  15    1.01    0.75
  -5  -2  15   -0.28    0.56
  -5   2  15   -0.39    0.55
  -4  -2  15    3.95    0.95
  -4   2  15    1.35    0.81
  -3  -2  15   -0.07    0.53
  -3   2  15    0.56    0.71
  -2  -2  15    1.19    0.67
  -2   2  15    0.72    0.73
  -1  -2  15   -0.40    0.55
  -1   2  15    0.03    0.63
   0  -2  15    2.61    0.88
   0   2  15    1.67    0.80
   1  -2  15    0.19    0.59
   1   2  15   -0.32    0.69
  -6  -3  15    1.13    0.69
  -6   3  15   -1.02    0.65
  -5  -3  15    0.68    0.75
  -5   3  15    0.96    0.76
  -4  -3  15    0.42    0.68
  -4   3  15    0.48    0.67
  -3  -3  15    0.13    0.60
  -3   3  15    0.81    0.76
  -2  -3  15    0.24    0.63
  -2   3  15    0.41    0.71
  -1  -3  15   -0.26    0.54
  -1   3  15    0.19    0.69
   0  -3  15   -0.06    0.63
   0   3  15   -0.34    0.64
  -6   0  16    0.56    0.70
  -5   0  16    0.08    0.58
  -4   0  16    9.32    1.33
  -3   0  16    0.09    0.61
  -2   0  16   -0.46    0.51
  -1   0  16    0.84    0.70
  -6  -1  16    0.17    0.65
  -6   1  16   -0.07    0.63
  -5  -1  16   -0.09    0.61
  -5   1  16   -0.34    0.63
  -4  -1  16   -0.16    0.58
  -4   1  16    0.34    0.65
  -3  -1  16    0.66    0.71
  -3   1  16    0.47    0.71
  -2  -1  16   -0.45    0.60
  -2   1  16   -0.72    0.60
  -1  -1  16    0.08    0.66
  -1   1  16    0.53    0.70
  -5  -2  16   -0.25    0.66
  -5   2  16    0.63    0.67
  -4  -2  16    0.65    0.69
  -4   2  16    0.69    0.80
  -3  -2  16    0.85    0.76
  -3   2  16    1.58    0.84
  -2  -2  16    0.40    0.70
  -2   2  16   -0.48    0.68
   0   0   0    0.00    0.00
;
_shelx_res_checksum     48800
_shelx_res_file
;
TITL I in P2(1)/c
CELL 0.71073 10.3694 6.9914 12.3857 90 105.619 90
ZERR 4 0.0011 0.0008 0.0013 0 0.002 0
LATT 1
SYMM -X,0.5+Y,0.5-Z
SFAC C H N O
UNIT 36 32 8 12
EQIV $1 1-X,0.5+Y,1.5-Z
EQIV $2 1-X,-0.5+Y,1.5-Z
EQIV $3 -X,-Y,1-Z
EQIV $4 -X,-0.5+Y,0.5-Z
L.S. 5
PLAN  4
SIZE 0.3 0.2 0.2
TEMP 23
HTAB N2 O4_$1
HTAB N1 O4_$2
HTAB N1 O6_$3
HTAB O6 O5_$4
BOND $H
HTAB
fmap 2
acta
MORE -1
CONF
WGHT    0.042600    0.020600
EXTI    0.023951
FVAR       0.31772
N1    3    0.365818    0.185170    0.607885    11.00000    0.04891    0.03375 =
         0.04118    0.00467   -0.00107   -0.00006
H1    2    0.365058    0.070280    0.629830    11.00000   -1.20000
N2    3    0.394962    0.495181    0.617953    11.00000    0.04226    0.03599 =
         0.03361    0.00051   -0.00087   -0.00458
H2    2    0.427176    0.604649    0.649397    11.00000   -1.20000
O4    4    0.461786    0.320427    0.781081    11.00000    0.04721    0.05440 =
         0.03121    0.00506   -0.00017    0.00746
O5    4    0.322373    0.584334    0.433826    11.00000    0.05336    0.05468 =
         0.03943    0.01111    0.00382   -0.00614
O6    4   -0.237434    0.140812    0.291725    11.00000    0.03604    0.07011 =
         0.04270   -0.00541    0.00234   -0.00807
H6    2   -0.259502    0.107935    0.214465    11.00000   -1.20000
C1    1    0.412561    0.326807    0.679455    11.00000    0.02769    0.04269 =
         0.03481    0.00156    0.00345    0.00361
C2    1    0.343664    0.463065    0.507325    11.00000    0.02810    0.04369 =
         0.03399    0.00266    0.00359   -0.00252
C3    1    0.315319    0.250071    0.492697    11.00000    0.03568    0.04310 =
         0.03425   -0.00278    0.00540    0.00114
AFIX  13
H3    2    0.369063    0.194348    0.446558    11.00000   -1.20000
AFIX   0
C4    1    0.168680    0.209791    0.439831    11.00000    0.03741    0.03265 =
         0.03384   -0.00211    0.00629   -0.00253
C5    1    0.073380    0.256702    0.495249    11.00000    0.04332    0.04681 =
         0.03102   -0.00997    0.00675   -0.00348
AFIX  43
H5    2    0.100911    0.306010    0.567565    11.00000   -1.20000
AFIX   0
C6    1   -0.060815    0.231874    0.445581    11.00000    0.03939    0.04834 =
         0.03851   -0.00757    0.01256   -0.00170
AFIX  43
H6A   2   -0.123344    0.263265    0.484232    11.00000   -1.20000
AFIX   0
C7    1   -0.102447    0.160107    0.338021    11.00000    0.03303    0.03771 =
         0.03588    0.00068    0.00399   -0.00358
C8    1   -0.009564    0.109120    0.281856    11.00000    0.04601    0.04633 =
         0.02971   -0.00896    0.00709   -0.00781
AFIX  43
H8    2   -0.037413    0.058342    0.209911    11.00000   -1.20000
AFIX   0
C9    1    0.125691    0.134051    0.333356    11.00000    0.03992    0.04886 =
         0.03678   -0.00784    0.01244   -0.00282
AFIX  43
H9    2    0.188345    0.099179    0.295532    11.00000   -1.20000
AFIX   0
HKLF 4
REM  I in P2(1)/c
REM R1 =  0.0351 for    1100 Fo > 4sig(Fo)  and  0.0601 for all    1558 data
REM    137 parameters refined using      0 restraints
END
WGHT      0.0425      0.0345
REM Instructions for potential hydrogen bonds
HTAB N1 O4_$2
HTAB N1 O6_$3
HTAB N2 O4_$1
HTAB O6 O5_$4
EQIV $5 x, -y+1/2, z-1/2
HTAB C3 O4_$5
REM Highest difference peak  0.148,  deepest hole -0.136,  1-sigma level  0.033
Q1    1   0.5604  0.3135  0.6614  11.00000  0.05    0.15
Q2    1   0.1439  0.0981  0.4035  11.00000  0.05    0.15
Q3    1  -0.0628  0.0951  0.4249  11.00000  0.05    0.13
Q4    1   0.5289  0.2757  0.7357  11.00000  0.05    0.13
;
_shelxl_version_number         .2013
