# Supplementary material for: 5-(4-Hy­droxy­phen­yl)imidazolidine-2,4-dione
Source: Acta Crystallogr Sect E Struct Rep Online. 2014 May 10;70(Pt 6):o649. doi: 10.1107/S1600536814010034 (PMC4051111; doi:10.1107/S1600536814010034)
Supplement: Supplementary file 2 [file e-70-0o649-Isup2.hkl]

#
# h,k,l, Fc-squared, Fo-squared, sigma(Fo-squared), status flag
#
data_I
_shelx_title ' P22 in P2(1)/c'
_shelx_refln_list_code          4
_shelx_F_calc_maximum      107.48
_exptl_crystal_F_000       400.00
_reflns_d_resolution_high  0.8346

loop_
 _space_group_symop_operation_xyz
 'x, y, z'
 '-x, y+1/2, -z+1/2'
 '-x, -y, -z'
 'x, -y-1/2, z-1/2'

_cell_length_a    10.3694
_cell_length_b     6.9914
_cell_length_c    12.3857
_cell_angle_alpha  90.000
_cell_angle_beta  105.619
_cell_angle_gamma  90.000

_shelx_F_squared_multiplier     1.000

loop_
 _refln_index_h
 _refln_index_k
 _refln_index_l
 _refln_F_squared_calc
 _refln_F_squared_meas
 _refln_F_squared_sigma
 _refln_observed_status
   1   0   0         91.51         88.65         2.69 o
   2   0   0        132.84        128.70         4.97 o
   3   0   0       2417.57       2276.21        23.52 o
   4   0   0       2137.72       2066.66        23.31 o
   5   0   0         20.10         24.33         2.93 o
   6   0   0          3.10          3.84         2.28 o
   7   0   0         94.30        105.57         6.22 o
   8   0   0          0.23         -3.35         2.67 o
   9   0   0         97.04         97.75         7.42 o
  10   0   0          1.44          3.35         3.18 o
  11   0   0         14.66          6.76         3.86 o
   1   1   0       1688.43       1582.92         8.73 o
   2   1   0       1935.60       1848.21        11.79 o
   3   1   0       2329.49       2250.90        14.61 o
   4   1   0        776.78        782.25         7.36 o
   5   1   0        617.77        649.47         7.08 o
   6   1   0         99.24        100.36         3.81 o
   7   1   0        164.87        161.48         5.16 o
   8   1   0          7.07          5.91         2.34 o
   9   1   0          3.64          3.58         2.28 o
  10   1   0         39.92         43.94         4.00 o
  11   1   0          0.30          0.30         2.28 o
   0   2   0       4430.56       4368.66       118.90 o
   1   2   0       1012.95        936.77         7.17 o
   2   2   0        298.97        293.78         3.40 o
   3   2   0        628.03        628.02         6.97 o
   4   2   0          0.81          2.51         1.07 o
   5   2   0        306.14        319.61         5.76 o
   6   2   0        122.12        121.97         3.73 o
   7   2   0         13.52         11.98         2.35 o
   8   2   0        130.45        124.09         9.70 o
   9   2   0         24.58         19.71         3.60 o
  10   2   0          7.05          9.42         2.81 o
  11   2   0          1.93          3.92         2.75 o
   1   3   0       1389.22       1356.77        10.92 o
   2   3   0        272.16        257.54         4.15 o
   3   3   0         59.17         60.99         3.90 o
   4   3   0         92.02         89.40         3.01 o
   5   3   0          0.67          1.51         1.51 o
   6   3   0          9.63          9.02         1.95 o
   7   3   0        100.33        100.11         4.97 o
   8   3   0          3.85         -0.11         2.00 o
   9   3   0         32.62         30.24         3.55 o
  10   3   0          2.09         -0.80         2.21 o
  11   3   0          0.00          2.28         2.59 o
   0   4   0          1.16          1.96         2.53 o
   1   4   0         44.19         50.84         3.06 o
   2   4   0         24.52         22.84         1.71 o
   3   4   0        149.36        162.05         4.20 o
   4   4   0        254.66        250.95         5.62 o
   5   4   0          0.94          1.13         1.59 o
   6   4   0          0.39          0.42         1.78 o
   7   4   0         80.23         86.66         6.08 o
   8   4   0        195.18        215.63         6.58 o
   9   4   0        155.78        163.92         6.70 o
  10   4   0          4.85          4.99         3.40 o
   1   5   0         92.65         96.98         4.75 o
   2   5   0         29.55         29.47         3.38 o
   3   5   0         96.22         90.52         5.56 o
   4   5   0         90.47         99.02        16.78 o
   5   5   0          0.19          1.54         2.28 o
   6   5   0          4.44          2.09         7.88 o
   7   5   0          1.92          5.19         4.26 o
   8   5   0         29.83         29.60         7.58 o
   9   5   0          4.81          5.50         4.34 o
   0   6   0         52.30         43.60         7.63 o
   1   6   0        221.61        220.90        13.69 o
   2   6   0         19.97         18.76         3.41 o
   3   6   0        106.45        108.56         7.75 o
   4   6   0         76.70         71.04         6.72 o
   5   6   0         76.53         79.06         7.31 o
   6   6   0         90.50         85.49         7.99 o
   7   6   0          1.22          4.13         4.66 o
   8   6   0         96.03        105.26         9.17 o
   1   7   0         30.27         23.20         3.67 o
   2   7   0        161.68        161.92        18.79 o
   3   7   0         27.97         26.60         5.45 o
   4   7   0         24.11         24.03         4.94 o
   5   7   0          0.01         -4.03         2.69 o
   6   7   0         30.28         34.39         6.01 o
   0   8   0          3.68          5.75         5.45 o
   1   8   0         49.85         39.69         6.03 o
   2   8   0          0.38          1.74         3.45 o
   3   8   0          3.97          2.84         4.66 o
 -12   1   1          2.38          2.75         3.15 o
 -11   1   1          3.57          2.56         2.59 o
 -10   1   1          6.94          5.54         3.60 o
  -9   1   1          1.28          5.60         2.34 o
  -8   1   1          1.16          0.38         2.07 o
  -7   1   1         10.29          7.77         2.22 o
  -6   1   1          1.15         -0.56         1.40 o
  -5   1   1         33.81         36.09         2.47 o
  -4   1   1       2009.15       1962.90        18.60 o
  -3   1   1       5530.74       5567.46        35.69 o
  -2   1   1        642.24        603.25         5.08 o
  -1   1   1       3139.22       3111.47        27.58 o
   0   1   1        831.99        792.53         7.28 o
   1   1   1       1151.10       1077.40        10.48 o
   2   1   1          7.20          8.27         1.56 o
   3   1   1         22.79         29.04         1.24 o
   4   1   1        157.96        155.70         2.49 o
   5   1   1         14.33         16.95         1.58 o
   6   1   1        213.56        213.55         4.30 o
   7   1   1          3.48          4.15         1.54 o
   8   1   1        180.94        176.81         5.71 o
   9   1   1         21.05         25.94         3.10 o
  10   1   1          8.52         13.36         2.95 o
  11   1   1         31.55         30.65         3.82 o
 -11   2   1          2.28          0.47         2.38 o
 -10   2   1          1.03          0.56         2.30 o
  -9   2   1        202.02        210.54         6.52 o
  -8   2   1         58.01         61.24         4.24 o
  -7   2   1        340.51        338.42         7.33 o
  -6   2   1        181.91        185.32         5.26 o
  -5   2   1        420.09        415.66         6.97 o
  -4   2   1        315.79        284.50         4.11 o
  -3   2   1        321.82        325.23         5.20 o
  -2   2   1         47.94         40.17         1.74 o
  -1   2   1       1428.21       1340.00        12.87 o
   0   2   1      10283.76      10398.04       201.57 o
   1   2   1          4.95          8.89         1.61 o
   2   2   1        573.68        588.64         5.74 o
   3   2   1        164.82        161.31         3.15 o
   4   2   1        181.98        180.43         3.69 o
   5   2   1        257.35        266.86         3.83 o
   6   2   1          9.28          8.60         1.98 o
   7   2   1          0.93          1.99         1.68 o
   8   2   1         28.39         23.53         3.00 o
   9   2   1         80.91         71.92         4.64 o
  10   2   1         15.92          8.85         2.81 o
  11   2   1         17.00         19.71         4.06 o
 -11   3   1         13.60          5.97         2.77 o
 -10   3   1         10.67         10.29         2.79 o
  -9   3   1          6.75          7.80         2.54 o
  -8   3   1          8.47         12.25         2.63 o
  -7   3   1        485.92        469.50         8.86 o
  -6   3   1        548.96        549.46         8.93 o
  -5   3   1          3.91          6.14         1.81 o
  -4   3   1          4.34          2.73         1.23 o
  -3   3   1         49.73         47.17         2.36 o
  -2   3   1         13.63         16.14         1.33 o
  -1   3   1         75.00         71.77         3.40 o
   0   3   1       2761.86       2772.61        24.24 o
   1   3   1        454.38        445.88         7.39 o
   2   3   1         22.01         20.78         1.62 o
   3   3   1        392.62        377.68         5.25 o
   4   3   1       1338.17       1356.48        11.98 o
   5   3   1         36.96         34.87         2.47 o
   6   3   1        145.63        131.89         4.23 o
   7   3   1         40.95         44.01         3.74 o
   8   3   1         84.35         95.97         4.39 o
   9   3   1          3.04         -0.58         2.12 o
  10   3   1          6.63          6.99         2.79 o
 -10   4   1         17.73         23.31         4.21 o
  -9   4   1         64.72         69.14         5.62 o
  -8   4   1          6.17         11.27         3.04 o
  -7   4   1         43.38         48.76         5.51 o
  -6   4   1         37.47         37.64         3.70 o
  -5   4   1        241.18        256.19         9.08 o
  -4   4   1         81.22         82.88         5.16 o
  -3   4   1        469.89        476.66         7.30 o
  -2   4   1         11.22         11.47         2.43 o
  -1   4   1          9.65          7.56         2.04 o
   0   4   1        298.23        292.34         6.92 o
   1   4   1        102.87        105.32         4.37 o
   2   4   1        226.43        242.76         4.89 o
   3   4   1        456.72        457.93         8.41 o
   4   4   1        136.36        129.29         3.74 o
   5   4   1         55.82         50.23         3.06 o
   6   4   1        248.02        257.97         7.32 o
   7   4   1          1.75          0.56         1.77 o
   8   4   1          1.07          1.19         1.96 o
   9   4   1         26.31         33.31         3.74 o
  10   4   1         17.74         17.17         3.75 o
  -9   5   1          0.05         -2.06         3.47 o
  -8   5   1         56.59         46.76         6.40 o
  -7   5   1         29.78         24.76         4.97 o
  -6   5   1         57.18         65.18         6.54 o
  -5   5   1        129.85        141.94         7.84 o
  -4   5   1         57.01         55.42         5.75 o
  -3   5   1         10.54          7.91         2.57 o
  -2   5   1         13.55         12.24         2.73 o
  -1   5   1         32.71         25.72         3.20 o
   0   5   1         71.26         66.02         3.96 o
   1   5   1         64.04         65.75         4.59 o
   2   5   1        239.48        235.39        12.76 o
   3   5   1         15.93         13.11         3.45 o
   4   5   1         87.00         88.73         5.57 o
   5   5   1          4.59          5.90         2.61 o
   6   5   1         57.36         63.42         4.27 o
   7   5   1          1.43          2.83         2.27 o
   8   5   1          1.41          6.94         4.02 o
   9   5   1          8.07          5.08         3.27 o
  -8   6   1         16.44         20.84         5.99 o
  -7   6   1          1.25          2.95         3.81 o
  -6   6   1          0.08          1.58         3.47 o
  -5   6   1          4.22          2.63         3.08 o
  -4   6   1         69.70         66.00         6.62 o
  -3   6   1         50.32         58.39         6.08 o
  -2   6   1         20.86         24.94         3.51 o
  -1   6   1         37.35         33.46         3.80 o
   0   6   1         34.30         35.38         3.45 o
   1   6   1         53.92         51.73         4.65 o
   2   6   1          0.33         -2.22         2.07 o
   3   6   1          0.19         -1.84         2.13 o
   4   6   1         34.25         35.97         6.49 o
   5   6   1          3.51          5.67         2.71 o
   6   6   1          0.52         -1.02         4.63 o
   7   6   1          0.04          2.78         3.92 o
   8   6   1         63.71         80.40         8.25 o
  -6   7   1          0.35         -0.25         3.50 o
  -5   7   1         13.10         12.01         5.60 o
  -4   7   1          1.02          3.06         5.10 o
  -3   7   1          8.69          4.86         3.61 o
  -2   7   1         15.50         14.83         5.75 o
  -1   7   1          0.73          1.02         3.22 o
   0   7   1          6.31          8.81         3.08 o
   1   7   1          2.91          3.18         3.38 o
   2   7   1         41.38         42.86         4.92 o
   3   7   1         37.48         32.59         4.60 o
   4   7   1          6.04          7.28         3.19 o
   5   7   1         86.66         83.63         7.94 o
   6   7   1          0.00         -5.03         3.35 o
  -3   8   1          5.83          8.53         7.38 o
  -2   8   1          7.69          1.73         3.64 o
  -1   8   1         52.54         54.27         6.68 o
   0   8   1          7.13         12.23         4.71 o
   1   8   1         12.06         15.67         4.41 o
   2   8   1          2.65          3.31         2.98 o
   3   8   1          9.53         10.25         4.55 o
 -12   0   2         16.61         14.59         4.66 o
 -11   0   2          0.15         -0.89         3.11 o
 -10   0   2         38.73         39.96         5.78 o
  -9   0   2        169.06        156.21         8.77 o
  -8   0   2        575.05        558.27        13.99 o
  -7   0   2       2724.08       2569.25        32.58 o
  -6   0   2       3433.53       3505.00        30.33 o
  -5   0   2        205.16        183.53         7.50 o
  -4   0   2       3029.35       3005.70        24.42 o
  -3   0   2      11552.53      11991.79       138.63 o
  -2   0   2       6159.31       6256.16        53.61 o
  -1   0   2       1164.30       1139.77        11.80 o
   0   0   2        217.33        190.45         2.22 o
   1   0   2        268.13        234.49         3.43 o
   2   0   2          2.23         -1.31         0.87 o
   3   0   2        149.99        157.22         4.29 o
   4   0   2       1932.62       2101.45        18.33 o
   5   0   2       1552.27       1628.83        15.80 o
   6   0   2         36.22         37.13         2.61 o
   7   0   2        112.51        124.34         8.82 o
   8   0   2        584.72        547.42        20.59 o
   9   0   2         53.93         35.34         4.76 o
  10   0   2          6.34          2.82         3.14 o
  11   0   2          8.59         14.36         6.04 o
 -12   1   2          0.00         -1.46         2.38 o
 -11   1   2          1.87         -3.03         2.18 o
 -10   1   2          3.56          7.84         2.55 o
  -9   1   2          1.16          2.70         2.30 o
  -8   1   2          4.41          2.23         2.19 o
  -7   1   2         11.53         14.16         2.51 o
  -6   1   2         78.45         76.54         3.80 o
  -5   1   2        578.38        579.29         8.08 o
  -4   1   2       1357.38       1318.23        12.38 o
  -3   1   2       4983.06       4988.15        32.44 o
  -2   1   2        816.63        814.29         8.52 o
  -1   1   2       9875.85      10347.27       158.63 o
   0   1   2       1149.30       1139.09         9.85 o
   1   1   2        395.21        374.57         4.09 o
   2   1   2         84.35         88.62         1.87 o
   3   1   2        156.14        154.77         2.52 o
   4   1   2         65.23         69.92         2.11 o
   5   1   2         15.21         15.29         1.33 o
   6   1   2        250.81        249.19         3.87 o
   7   1   2         44.82         45.35         2.79 o
   8   1   2          6.26          5.12         2.16 o
   9   1   2         21.41         14.87         2.67 o
  10   1   2          4.92          3.31         2.37 o
  11   1   2         21.04         14.00         4.58 o
 -11   2   2          8.96          5.09         2.68 o
 -10   2   2         27.33         21.89         3.39 o
  -9   2   2        124.33        116.54         5.83 o
  -8   2   2        272.26        281.80         7.38 o
  -7   2   2         15.25         19.62         3.19 o
  -6   2   2          0.01          0.74         1.57 o
  -5   2   2          6.14          5.72         1.30 o
  -4   2   2        500.83        500.58         7.08 o
  -3   2   2         45.37         47.71         2.23 o
  -2   2   2         59.28         52.05         2.68 o
  -1   2   2       3177.18       3171.09        25.39 o
   0   2   2        233.74        214.43         3.43 o
   1   2   2       2010.95       1966.09        16.37 o
   2   2   2          4.11          4.96         1.08 o
   3   2   2         18.93         20.90         1.57 o
   4   2   2        545.63        558.31         6.13 o
   5   2   2         46.59         50.63         2.16 o
   6   2   2          6.55          5.88         1.72 o
   7   2   2          3.30          4.74         1.87 o
   8   2   2          7.86          4.48         2.16 o
   9   2   2         82.37         69.53         4.66 o
  10   2   2          0.00         -4.84         3.23 o
  11   2   2          0.97          1.35         2.96 o
 -11   3   2          0.66          4.92         3.18 o
 -10   3   2          8.71         10.77         3.30 o
  -9   3   2        171.29        170.43         7.24 o
  -8   3   2        112.70        119.64         6.52 o
  -7   3   2         17.32         19.93         3.20 o
  -6   3   2         14.67         17.27         3.54 o
  -5   3   2        549.23        534.67        10.68 o
  -4   3   2        101.59        104.66         3.26 o
  -3   3   2         48.42         41.68         2.92 o
  -2   3   2         34.15         32.28         2.63 o
  -1   3   2        102.42        110.42         3.83 o
   0   3   2         91.71         93.26         3.55 o
   1   3   2        308.30        340.03         5.99 o
   2   3   2         15.74         13.16         1.58 o
   3   3   2         84.39         83.46         2.74 o
   4   3   2        156.09        154.62         3.84 o
   5   3   2         51.04         53.35         2.96 o
   6   3   2        193.98        192.64         4.89 o
   7   3   2         57.51         62.16         3.55 o
   8   3   2        134.75        127.55         6.81 o
   9   3   2         23.75         31.32         3.51 o
  10   3   2          0.68          0.01         3.02 o
 -10   4   2          2.29          8.81         3.52 o
  -9   4   2         12.57          9.62         3.08 o
  -8   4   2          3.46          5.13         3.98 o
  -7   4   2         22.55         22.78         3.57 o
  -6   4   2          5.04          2.43         4.78 o
  -5   4   2         61.01         58.59         3.31 o
  -4   4   2         27.16         24.48         2.27 o
  -3   4   2        267.54        291.82         7.20 o
  -2   4   2         25.78         23.08         2.78 o
  -1   4   2        436.25        397.44         8.02 o
   0   4   2       2474.87       2403.79        20.61 o
   1   4   2        140.98        139.64         5.04 o
   2   4   2        111.42        117.79         3.12 o
   3   4   2         31.69         31.91         2.27 o
   4   4   2          4.34          5.29         1.65 o
   5   4   2          2.73          4.61         1.85 o
   6   4   2          6.01          5.76         1.92 o
   7   4   2          7.72          6.91         2.04 o
   8   4   2         14.75         14.00         2.48 o
   9   4   2          6.53          4.77         3.44 o
  -9   5   2         91.31         96.74        24.58 o
  -8   5   2         39.46         42.52         6.28 o
  -7   5   2         36.26         38.08         6.14 o
  -6   5   2         26.28         31.13         5.06 o
  -5   5   2          3.57          1.22         3.28 o
  -4   5   2          3.20         -0.45         2.61 o
  -3   5   2        181.14        185.86         7.89 o
  -2   5   2         26.42         23.80         3.26 o
  -1   5   2          0.77         -2.36         1.96 o
   0   5   2         59.04         61.82         4.52 o
   1   5   2         76.97         72.87         4.77 o
   2   5   2        108.53        116.16         4.20 o
   3   5   2         15.76         18.68         2.39 o
   4   5   2          1.52          0.61         1.80 o
   5   5   2        167.05        175.82         5.57 o
   6   5   2         35.51         38.02         3.48 o
   7   5   2         50.15         53.20         4.28 o
   8   5   2          8.17         10.12         3.12 o
   9   5   2         11.23          2.87         5.89 o
  -8   6   2         49.39         59.75         7.36 o
  -7   6   2         21.41         23.05         5.03 o
  -6   6   2         55.22         53.56        17.84 o
  -5   6   2         19.62         18.09         4.27 o
  -4   6   2          6.59          5.35         2.66 o
  -3   6   2         44.98         46.79         4.51 o
  -2   6   2        138.47        121.44         6.61 o
  -1   6   2        215.69        197.08         7.09 o
   0   6   2        367.05        367.07         8.20 o
   1   6   2        107.65        110.55         6.28 o
   2   6   2        100.43         99.15         6.14 o
   3   6   2         48.62         42.54         6.03 o
   4   6   2          0.87         -3.21         2.14 o
   5   6   2        206.76        237.56        14.07 o
   6   6   2          2.27          1.81         2.83 o
   7   6   2         62.03         66.86         5.93 o
  -6   7   2         11.58         14.01         4.58 o
  -5   7   2        150.18        158.25        10.52 o
  -4   7   2         33.52         35.84         5.79 o
  -3   7   2         47.25         40.12         4.63 o
  -2   7   2          0.83          0.80         2.44 o
  -1   7   2          8.05          8.78         3.03 o
   0   7   2         36.14         37.07         4.49 o
   1   7   2          2.97          2.95         2.91 o
   2   7   2          7.57          6.29         2.95 o
   3   7   2          7.48          5.15         2.86 o
   4   7   2          1.12          1.54         2.72 o
   5   7   2          0.41          1.09         2.83 o
  -3   8   2          0.31         -3.30         3.22 o
  -2   8   2          6.97          6.87         5.00 o
  -1   8   2          5.88          5.22         3.61 o
   0   8   2          5.29          4.25         3.03 o
   1   8   2          3.47          1.80         2.98 o
   2   8   2          6.96          0.63         3.42 o
 -12   1   3          0.02          0.68         3.00 o
 -11   1   3         11.39          5.31         2.89 o
 -10   1   3         24.84         23.14         4.46 o
  -9   1   3        309.27        311.86         7.94 o
  -8   1   3        244.16        230.00         7.30 o
  -7   1   3        502.25        502.44        10.16 o
  -6   1   3        734.65        714.73         8.24 o
  -5   1   3         77.95         85.98         7.22 o
  -4   1   3        273.28        262.17         5.07 o
  -3   1   3         23.02         24.73         1.94 o
  -2   1   3          0.45          0.31         1.17 o
  -1   1   3        352.08        299.49         4.64 o
   0   1   3       2150.31       2176.05        15.01 o
   1   1   3        290.05        285.19         3.52 o
   2   1   3        653.46        669.59         5.85 o
   3   1   3         53.60         52.08         2.85 o
   4   1   3        196.21        205.54         3.33 o
   5   1   3        530.92        536.03         5.86 o
   6   1   3          0.02         -0.67         1.19 o
   7   1   3         26.51         26.23         2.88 o
   8   1   3          1.55          2.40         2.01 o
   9   1   3        125.51        128.40         9.05 o
  10   1   3         26.72         28.20         5.60 o
 -12   2   3          1.03         -0.05         3.14 o
 -11   2   3         11.31         21.17         4.12 o
 -10   2   3         38.24         37.18         4.53 o
  -9   2   3        162.36        179.68         8.06 o
  -8   2   3         95.21         94.33         5.87 o
  -7   2   3         65.10         65.86         4.69 o
  -6   2   3        217.76        210.25         4.54 o
  -5   2   3         32.65         38.99         3.82 o
  -4   2   3        522.54        544.40         8.14 o
  -3   2   3         53.53         55.03         2.94 o
  -2   2   3        229.83        250.56         5.10 o
  -1   2   3        297.44        320.26         6.59 o
   0   2   3        746.24        698.73         8.40 o
   1   2   3          3.42          4.08         0.99 o
   2   2   3        337.52        343.12         4.97 o
   3   2   3        202.72        200.98         5.25 o
   4   2   3        278.02        259.93         4.00 o
   5   2   3        587.19        619.01         6.68 o
   6   2   3          5.92          4.41         1.73 o
   7   2   3         94.02         91.34         4.01 o
   8   2   3        190.39        201.35        10.24 o
   9   2   3         13.48         12.86         3.19 o
  10   2   3          4.23          4.09         3.65 o
 -11   3   3          1.10          3.42         3.27 o
 -10   3   3         40.56         35.74         4.74 o
  -9   3   3         30.96         34.33         4.19 o
  -8   3   3        220.66        219.18         7.59 o
  -7   3   3          0.92          3.61         2.59 o
  -6   3   3         73.83         73.16         3.48 o
  -5   3   3         79.61         82.22         4.10 o
  -4   3   3          3.53          2.05         1.69 o
  -3   3   3       1828.81       1811.11        18.61 o
  -2   3   3       1233.51       1236.59        14.19 o
  -1   3   3         32.53         25.65         2.43 o
   0   3   3        898.77        888.81         8.65 o
   1   3   3        201.50        209.15         3.98 o
   2   3   3        615.30        637.88         7.83 o
   3   3   3        317.64        338.40         5.26 o
   4   3   3          5.03          3.11         2.09 o
   5   3   3         68.27         73.72         3.02 o
   6   3   3         44.94         42.82         3.00 o
   7   3   3          6.21          4.93         1.85 o
   8   3   3         67.40         75.95         5.49 o
   9   3   3         22.33         18.06         3.55 o
  10   3   3          2.71          5.80         3.18 o
 -10   4   3         27.21         47.24         7.88 o
  -9   4   3         73.98         77.47         7.02 o
  -8   4   3          0.00         -0.70         2.59 o
  -7   4   3          5.76          6.07         3.67 o
  -6   4   3          3.11          5.43         3.27 o
  -5   4   3          0.64         -2.01         2.91 o
  -4   4   3          0.12         -4.82         3.21 o
  -3   4   3         84.42         90.23         4.84 o
  -2   4   3          9.91          7.46         2.18 o
  -1   4   3       1293.09       1281.18        15.88 o
   0   4   3        351.90        371.36        11.21 o
   1   4   3        335.95        319.90         5.32 o
   2   4   3          0.55          0.11         1.67 o
   3   4   3         96.81        102.63         3.45 o
   4   4   3         18.63         23.41         2.30 o
   5   4   3         62.03         67.35         3.53 o
   6   4   3          0.74          4.78         1.82 o
   7   4   3         83.89         90.55         6.17 o
   8   4   3          6.89          8.19         2.61 o
   9   4   3          1.22          0.71         2.72 o
  -9   5   3          3.60          6.76         5.99 o
  -8   5   3         16.07         15.35         4.62 o
  -7   5   3         22.07         26.84         4.90 o
  -6   5   3          0.05          0.75         2.90 o
  -5   5   3        341.78        332.31        11.46 o
  -4   5   3          0.54          0.69         2.22 o
  -3   5   3         35.78         34.58         3.89 o
  -2   5   3          0.37          0.70         2.11 o
  -1   5   3          2.91          2.31         2.17 o
   0   5   3         81.26         88.53         5.22 o
   1   5   3         76.92         86.62         6.96 o
   2   5   3          0.28          2.16         1.73 o
   3   5   3         11.89         13.76         2.36 o
   4   5   3          3.02          0.16         1.77 o
   5   5   3          1.16          3.02         2.00 o
   6   5   3          4.28          0.52         1.98 o
   7   5   3         30.62         40.38         4.45 o
   8   5   3         24.24         27.21         4.07 o
  -8   6   3         25.64         16.61         8.32 o
  -7   6   3          1.45          0.42         3.86 o
  -6   6   3          9.09          3.22         3.42 o
  -5   6   3          0.46         -2.99         4.14 o
  -4   6   3         17.03         16.67         3.26 o
  -3   6   3          2.93          3.20         2.42 o
  -2   6   3         17.53         16.63         3.12 o
  -1   6   3         25.70         22.48         3.46 o
   0   6   3         40.26         31.13         3.21 o
   1   6   3        142.52        124.13         6.76 o
   2   6   3         53.36         52.68         7.23 o
   3   6   3          3.14          0.21         2.27 o
   4   6   3         84.68         84.08         7.06 o
   5   6   3         41.00         47.76         4.97 o
   6   6   3         41.64         45.68         6.23 o
   7   6   3         12.04         10.02         4.32 o
  -6   7   3          6.71          3.66         3.85 o
  -5   7   3          2.72          4.38         3.54 o
  -4   7   3         21.35         21.98         3.74 o
  -3   7   3          9.00          1.90         3.36 o
  -2   7   3         67.60         69.35         7.31 o
  -1   7   3        129.97        117.54         8.35 o
   0   7   3         11.41         15.54         3.35 o
   1   7   3         10.06          7.56         3.02 o
   2   7   3         24.83         24.37         3.42 o
   3   7   3         60.18         54.32         5.26 o
   4   7   3         15.39         15.34         3.69 o
   5   7   3         41.64         39.52         4.94 o
  -3   8   3         24.64         24.82         7.09 o
  -2   8   3         21.96         27.61         4.47 o
  -1   8   3          0.00          0.22         2.76 o
   0   8   3         19.86         21.91         4.02 o
   1   8   3          0.27          1.48         2.82 o
 -12   0   4         25.11         29.62         8.32 o
 -11   0   4         11.76         13.77         6.44 o
 -10   0   4        304.63        328.66        17.17 o
  -9   0   4        406.42        407.45        18.08 o
  -8   0   4        380.19        353.44        16.10 o
  -7   0   4          7.14          9.56         2.38 o
  -6   0   4         97.19        117.41         6.59 o
  -5   0   4        145.13        119.16         4.71 o
  -4   0   4       2530.23       2590.27        27.50 o
  -3   0   4       1604.81       1732.43        19.80 o
  -2   0   4        242.93        245.58         5.76 o
  -1   0   4        337.58        365.86         6.49 o
   0   0   4        974.96        961.65        10.87 o
   1   0   4       3082.55       3163.54        44.89 o
   2   0   4         73.71         73.25         2.97 o
   3   0   4        370.87        399.17         5.97 o
   4   0   4       1405.29       1375.25        14.18 o
   5   0   4        406.60        395.95         7.20 o
   6   0   4        173.84        181.12         5.34 o
   7   0   4         52.49         55.75         5.12 o
   8   0   4         67.25         55.40         8.72 o
   9   0   4          0.11          0.30         4.56 o
  10   0   4          0.09         -2.28         4.46 o
 -12   1   4          8.22          1.97         4.02 o
 -11   1   4         15.54         15.25         4.71 o
 -10   1   4         10.46          7.38         3.77 o
  -9   1   4        889.83        897.50        19.24 o
  -8   1   4        660.85        642.75        15.83 o
  -7   1   4        258.07        257.80         8.04 o
  -6   1   4        412.05        390.68         5.99 o
  -5   1   4        650.05        666.07        11.01 o
  -4   1   4          2.68          4.08         1.48 o
  -3   1   4        163.01        158.86         4.05 o
  -2   1   4        122.40        114.80         2.88 o
  -1   1   4        142.59        151.54         3.01 o
   0   1   4        704.79        732.25         6.73 o
   1   1   4         43.26         45.78         1.80 o
   2   1   4          4.82          5.33         0.86 o
   3   1   4        111.77        112.09         2.39 o
   4   1   4        324.61        343.56         4.45 o
   5   1   4         28.42         27.39         1.88 o
   6   1   4        156.19        151.24         3.69 o
   7   1   4         89.21         75.69         6.07 o
   8   1   4         35.21         28.53         4.70 o
   9   1   4         47.44         38.71         5.83 o
  10   1   4          3.76          0.41         3.23 o
 -12   2   4          4.75         -0.94         4.21 o
 -11   2   4         15.78         17.08         5.04 o
 -10   2   4         11.87          6.06         3.80 o
  -9   2   4          7.17          8.25         3.85 o
  -8   2   4        305.81        325.10        23.33 o
  -7   2   4        108.12         96.47         7.11 o
  -6   2   4        190.79        200.89         5.49 o
  -5   2   4         10.35         11.39         2.08 o
  -4   2   4        444.21        476.37         7.91 o
  -3   2   4         14.35         15.69         2.07 o
  -2   2   4         20.60         17.47         1.97 o
  -1   2   4        107.38        114.64         3.66 o
   0   2   4        802.94        844.23         9.63 o
   1   2   4          1.74          1.89         1.12 o
   2   2   4        202.72        193.62         3.44 o
   3   2   4         68.98         66.24         2.41 o
   4   2   4         95.51         98.81         2.83 o
   5   2   4        119.50        118.35         3.28 o
   6   2   4         66.35         72.42         3.48 o
   7   2   4         11.28         14.94         3.34 o
   8   2   4          2.76          1.10         2.37 o
   9   2   4         67.46         59.82         7.83 o
  10   2   4         21.77         19.46        13.97 o
 -11   3   4          4.58          5.65         4.55 o
 -10   3   4          1.28          0.85         3.61 o
  -9   3   4          8.29          8.91         4.10 o
  -8   3   4         13.02         11.96         4.17 o
  -7   3   4          3.16          9.99         5.15 o
  -6   3   4          8.74          8.43         2.28 o
  -5   3   4         45.41         50.52         4.70 o
  -4   3   4          9.85         10.59         2.23 o
  -3   3   4        160.13        171.75         5.97 o
  -2   3   4          1.43          2.70         1.61 o
  -1   3   4        549.25        546.72        10.40 o
   0   3   4       2046.34       2093.40        20.13 o
   1   3   4         30.26         32.72         2.14 o
   2   3   4        212.86        201.56         4.42 o
   3   3   4         51.68         53.55         2.70 o
   4   3   4         42.62         45.79         2.44 o
   5   3   4        109.55        101.78         4.29 o
   6   3   4        108.95        110.66         5.50 o
   7   3   4          4.69          3.10         2.09 o
   8   3   4         19.78         19.44         3.37 o
   9   3   4         24.80         21.32         4.69 o
 -10   4   4          0.52         -1.39         3.62 o
  -9   4   4          0.76          3.59         8.42 o
  -8   4   4        132.98        126.95        12.00 o
  -7   4   4         47.50         44.97         5.78 o
  -6   4   4        108.45        113.99         5.56 o
  -5   4   4         66.57         75.15         7.01 o
  -4   4   4          1.51          0.02         3.09 o
  -3   4   4         12.20          6.69         3.40 o
  -2   4   4         82.56         87.54         4.78 o
  -1   4   4        317.00        330.82         9.87 o
   0   4   4         42.99         49.84         3.67 o
   1   4   4          0.19          0.09         1.33 o
   2   4   4          6.65          6.60         2.20 o
   3   4   4          1.73          1.46         1.43 o
   4   4   4        281.69        281.95         5.69 o
   5   4   4        749.56        750.37         8.65 o
   6   4   4         15.89         12.99         2.48 o
   7   4   4          1.34          2.20         2.07 o
   8   4   4         32.89         38.64         9.30 o
   9   4   4         27.45         27.21         5.15 o
  -9   5   4          1.32          5.06         3.99 o
  -8   5   4          1.06          2.93         5.20 o
  -7   5   4          0.26          3.53         3.67 o
  -6   5   4          0.01         -2.25         7.92 o
  -5   5   4        129.97        133.65         6.06 o
  -4   5   4        146.08        154.78        11.32 o
  -3   5   4         83.11         96.66         5.74 o
  -2   5   4         17.06         22.51         3.32 o
  -1   5   4        676.17        652.57        11.95 o
   0   5   4        272.41        281.97         7.83 o
   1   5   4          1.12          2.08         1.90 o
   2   5   4         57.37         60.08         5.81 o
   3   5   4         31.89         30.12         4.05 o
   4   5   4         76.42         79.86         4.36 o
   5   5   4          1.76          1.83         2.72 o
   6   5   4         41.11         47.76         4.55 o
   7   5   4         33.34         35.47         4.32 o
   8   5   4         29.34         35.10         4.43 o
  -8   6   4          6.13          8.46         8.32 o
  -7   6   4         68.74         74.25         8.32 o
  -6   6   4          0.01         -2.10         2.97 o
  -5   6   4         42.52         47.83         4.60 o
  -4   6   4        134.08        115.11         7.06 o
  -3   6   4        139.29        144.47         6.75 o
  -2   6   4         88.07         94.82         8.14 o
  -1   6   4          0.27          0.47         2.16 o
   0   6   4        202.58        174.16         5.88 o
   1   6   4         14.34         17.30         3.18 o
   2   6   4         29.76         27.95         4.44 o
   3   6   4         31.50         30.28         4.85 o
   4   6   4         59.73         62.43         6.82 o
   5   6   4         23.24         21.71         4.88 o
   6   6   4         26.30         32.97         5.67 o
  -6   7   4          1.14          3.87         4.03 o
  -5   7   4         28.57         29.14         4.26 o
  -4   7   4          1.89          5.22         2.84 o
  -3   7   4          0.46         -2.15         2.29 o
  -2   7   4          2.13          5.88         2.88 o
  -1   7   4          3.40          5.00         2.76 o
   0   7   4          0.26          0.22         2.35 o
   1   7   4          5.45         -0.44         2.53 o
   2   7   4         17.85         12.23         3.59 o
   3   7   4          3.46          3.22         2.90 o
   4   7   4         14.32         16.23         8.07 o
  -2   8   4          0.67          0.26         3.28 o
  -1   8   4         21.49         25.45         4.30 o
   0   8   4          9.89         10.75         3.52 o
 -12   1   5         30.05         19.65         5.32 o
 -11   1   5          1.46          5.18         4.03 o
 -10   1   5        141.43        120.85         8.90 o
  -9   1   5          1.28          3.73         3.39 o
  -8   1   5        147.69        139.64         8.22 o
  -7   1   5         27.74         28.70         3.75 o
  -6   1   5         32.84         31.96         2.48 o
  -5   1   5          7.61          8.01         1.62 o
  -4   1   5        416.60        404.23         7.19 o
  -3   1   5         39.45         37.91         2.25 o
  -2   1   5        104.76        111.58         5.61 o
  -1   1   5        520.32        479.83         5.78 o
   0   1   5        752.50        809.94         7.44 o
   1   1   5        108.14        100.38         3.17 o
   2   1   5        232.16        234.21         5.22 o
   3   1   5         64.50         68.63         2.13 o
   4   1   5         48.47         55.69         2.21 o
   5   1   5         21.54         22.96         2.11 o
   6   1   5         52.94         56.71         3.10 o
   7   1   5         43.35         49.91         5.63 o
   8   1   5          0.07          8.26         3.40 o
   9   1   5          8.23         13.49         4.33 o
  10   1   5          0.00         -2.09         3.52 o
 -12   2   5          1.73          2.13         4.28 o
 -11   2   5         36.36         37.36         6.26 o
 -10   2   5        102.79         83.23         7.68 o
  -9   2   5          2.06         -0.18         3.34 o
  -8   2   5         27.86         31.60         5.27 o
  -7   2   5          9.38         10.85         3.78 o
  -6   2   5          0.74          4.04         3.44 o
  -5   2   5         93.11         98.46         4.33 o
  -4   2   5         62.93         70.27         3.89 o
  -3   2   5        557.62        550.10         8.67 o
  -2   2   5        128.61        124.10         4.87 o
  -1   2   5       1806.53       1854.44        17.48 o
   0   2   5        373.36        366.93         5.36 o
   1   2   5        199.93        197.06         3.81 o
   2   2   5        350.26        361.54         4.82 o
   3   2   5         62.82         60.72         2.47 o
   4   2   5        478.20        467.55         5.81 o
   5   2   5          2.24          3.53         1.92 o
   6   2   5        660.91        654.71        11.92 o
   7   2   5         76.92         81.16         5.32 o
   8   2   5         28.99         30.10         5.25 o
   9   2   5          0.11         -1.58         3.11 o
 -11   3   5          0.44          4.47         5.15 o
 -10   3   5          0.93         -0.31         3.55 o
  -9   3   5        174.59        193.08        10.19 o
  -8   3   5         41.73         46.24         5.94 o
  -7   3   5          8.54          8.79         3.96 o
  -6   3   5         42.40         44.22         5.10 o
  -5   3   5        140.11        142.59         5.41 o
  -4   3   5        864.43        882.03        12.63 o
  -3   3   5        441.71        435.00        10.25 o
  -2   3   5          1.53          2.93         1.67 o
  -1   3   5         79.87         90.49         3.89 o
   0   3   5         55.49         52.52         3.34 o
   1   3   5        246.68        284.35         5.73 o
   2   3   5          5.34          4.38         1.36 o
   3   3   5         19.48         19.87         1.99 o
   4   3   5        176.47        183.30         4.10 o
   5   3   5        270.27        267.53         7.03 o
   6   3   5          1.96          2.55         1.97 o
   7   3   5          0.45          0.66         2.34 o
   8   3   5          3.26          2.56         5.00 o
   9   3   5        106.23        106.64         8.81 o
 -10   4   5         16.82         17.70         4.99 o
  -9   4   5         15.13         10.94         4.37 o
  -8   4   5         73.84         73.43         7.18 o
  -7   4   5         87.24         80.92         7.11 o
  -6   4   5         47.66         52.96         4.31 o
  -5   4   5         30.16         34.08         3.69 o
  -4   4   5        102.40        111.79         5.49 o
  -3   4   5        191.93        202.59         8.58 o
  -2   4   5          0.29         -1.07         3.06 o
  -1   4   5         21.76         17.98         2.88 o
   0   4   5          2.22          0.75         1.86 o
   1   4   5         10.90         11.26         1.86 o
   2   4   5         12.33         17.48         2.23 o
   3   4   5         53.57         56.80         3.48 o
   4   4   5          5.47          5.13         1.72 o
   5   4   5         20.16         18.43         2.30 o
   6   4   5        102.38        113.83         5.54 o
   7   4   5        116.58        126.25         6.00 o
   8   4   5         20.25         13.82         4.95 o
  -9   5   5         28.54         26.41         5.64 o
  -8   5   5          2.72          3.88         3.81 o
  -7   5   5         29.14         29.57         5.30 o
  -6   5   5          0.04         -3.28         2.66 o
  -5   5   5         17.77         18.75         3.25 o
  -4   5   5          5.64         10.57         3.39 o
  -3   5   5         48.27         42.12         5.65 o
  -2   5   5          1.98          5.81         2.58 o
  -1   5   5        229.88        223.95         7.25 o
   0   5   5         93.99        102.91         9.96 o
   1   5   5         10.36         10.34         2.66 o
   2   5   5         45.32         43.94         4.12 o
   3   5   5        102.19        105.91         5.02 o
   4   5   5          0.88          0.89         2.09 o
   5   5   5         79.58         76.82         5.54 o
   6   5   5        122.96        122.77         7.77 o
   7   5   5         52.69         52.90         6.02 o
  -8   6   5          0.07         -1.14         3.45 o
  -7   6   5          4.29          3.89         3.79 o
  -6   6   5          0.44          1.95         3.21 o
  -5   6   5         50.59         54.26         4.96 o
  -4   6   5         98.04         99.92         6.33 o
  -3   6   5         89.93         94.15         6.16 o
  -2   6   5          7.12          4.29         2.54 o
  -1   6   5          1.80         -0.48         2.78 o
   0   6   5         59.87         60.24         4.20 o
   1   6   5         42.23         37.46         4.08 o
   2   6   5         17.65         13.53         3.21 o
   3   6   5          4.16          0.27         3.19 o
   4   6   5          5.11          5.25         5.55 o
   5   6   5        109.39        109.28        15.12 o
   6   6   5         11.76          9.62         4.37 o
  -6   7   5          4.74          7.20         4.36 o
  -5   7   5          1.77         -0.70         3.01 o
  -4   7   5        110.45        102.79         6.92 o
  -3   7   5          2.65          9.49         3.24 o
  -2   7   5          0.05         -2.57         2.32 o
  -1   7   5         10.37          5.54         2.95 o
   0   7   5         51.58         47.65         5.23 o
   1   7   5          2.32          3.92         2.64 o
   2   7   5          0.22          0.03         2.48 o
   3   7   5          1.59          1.94         3.27 o
   4   7   5         18.35         18.78         5.20 o
 -12   0   6          3.27         -5.65         5.05 o
 -11   0   6        103.71        130.94        14.08 o
 -10   0   6        194.92        214.24        14.48 o
  -9   0   6        127.36        131.97        12.89 o
  -8   0   6          5.88          3.96         5.05 o
  -7   0   6        102.60        106.82         5.87 o
  -6   0   6         31.91         32.05         3.81 o
  -5   0   6         27.56         15.96         3.91 o
  -4   0   6        119.16        110.78         5.31 o
  -3   0   6        842.04        826.06        13.24 o
  -2   0   6       1301.02       1300.10        16.98 o
  -1   0   6         16.33         17.44         2.27 o
   0   0   6        181.15        185.07         4.77 o
   1   0   6        917.27        959.91        21.52 o
   2   0   6        759.73        796.39        19.37 o
   3   0   6        327.01        341.61         5.55 o
   4   0   6        528.97        525.28        12.01 o
   5   0   6        881.12        854.02        24.64 o
   6   0   6        347.35        341.44        28.45 o
   7   0   6         61.53         59.46         8.82 o
   8   0   6          1.90          3.76         4.75 o
   9   0   6         33.80         38.25         9.02 o
 -12   1   6         52.97         57.36         7.68 o
 -11   1   6          0.00          2.91         3.63 o
 -10   1   6          0.00          2.12         3.74 o
  -9   1   6        102.95         85.91         7.36 o
  -8   1   6         24.37         24.42         4.03 o
  -7   1   6         13.31         13.58         2.26 o
  -6   1   6          4.37          3.85         1.79 o
  -5   1   6        137.56        160.05         4.51 o
  -4   1   6       1246.31       1296.53        12.98 o
  -3   1   6          0.02         -1.03         1.21 o
  -2   1   6          0.04         -0.55         1.11 o
  -1   1   6        268.92        279.67         4.55 o
   0   1   6       2343.68       2455.91        17.76 o
   1   1   6         78.13         68.71         3.83 o
   2   1   6        118.95        123.78         6.75 o
   3   1   6         57.14         51.07         2.76 o
   4   1   6         61.75         72.74         3.15 o
   5   1   6          1.63          3.69         2.07 o
   6   1   6          2.60          3.27         2.39 o
   7   1   6         68.02         75.16         9.91 o
   8   1   6          2.40         -0.29         2.84 o
   9   1   6         33.94         35.98         5.81 o
 -11   2   6         26.43         20.16         5.30 o
 -10   2   6        146.15        132.32        14.53 o
  -9   2   6          5.93         10.84         4.01 o
  -8   2   6          4.16          2.30         2.48 o
  -7   2   6         30.91         26.04         2.79 o
  -6   2   6          0.08          2.15         3.24 o
  -5   2   6          4.10          3.86         2.13 o
  -4   2   6         13.00         11.85         2.29 o
  -3   2   6        195.62        199.69         4.75 o
  -2   2   6          3.52          5.97         1.49 o
  -1   2   6         25.84         22.83         2.63 o
   0   2   6         80.94         84.20         2.89 o
   1   2   6         14.62         16.40         1.55 o
   2   2   6          4.50          6.09         1.21 o
   3   2   6          8.11         10.41         2.36 o
   4   2   6         48.77         55.82         3.09 o
   5   2   6        194.43        195.70         5.71 o
   6   2   6        216.00        212.98        13.28 o
   7   2   6        146.31        165.69        13.34 o
   8   2   6         86.75         78.90        11.05 o
   9   2   6         23.96         30.45         5.71 o
 -11   3   6          1.66          4.12         4.25 o
 -10   3   6         61.96         68.66        13.13 o
  -9   3   6        162.99        183.04         9.82 o
  -8   3   6        101.04         93.12         7.70 o
  -7   3   6         55.58         51.96        10.90 o
  -6   3   6         45.86         47.35         6.16 o
  -5   3   6         17.09         17.00         2.94 o
  -4   3   6         25.47         26.67         3.18 o
  -3   3   6         59.09         59.12         3.87 o
  -2   3   6         21.82         24.41         2.72 o
  -1   3   6        141.82        153.65         7.83 o
   0   3   6        192.30        199.74         5.35 o
   1   3   6          6.01          6.44         1.38 o
   2   3   6         66.39         63.40         2.88 o
   3   3   6          0.37          2.75         1.80 o
   4   3   6        233.78        236.04         5.35 o
   5   3   6        406.62        401.27         7.09 o
   6   3   6          0.88          3.90         2.86 o
   7   3   6          1.08         -0.42         2.73 o
   8   3   6         64.61         64.56         7.17 o
 -10   4   6          8.26          2.67         3.98 o
  -9   4   6          0.97          2.07         4.80 o
  -8   4   6        129.75        144.68         9.75 o
  -7   4   6          2.95          2.16         3.67 o
  -6   4   6          8.14          4.67         2.54 o
  -5   4   6         34.92         42.98         4.06 o
  -4   4   6        283.92        300.66         9.63 o
  -3   4   6        373.84        372.16         8.72 o
  -2   4   6          0.29         -2.59         1.94 o
  -1   4   6        158.44        162.59         5.78 o
   0   4   6          5.32          3.81         3.00 o
   1   4   6          9.97         12.32         2.01 o
   2   4   6         45.36         44.83         3.63 o
   3   4   6        172.64        164.17         5.18 o
   4   4   6          3.62          4.69         1.76 o
   5   4   6          6.98          5.11         1.87 o
   6   4   6        129.90        132.83         7.09 o
   7   4   6         90.49        100.39         6.62 o
  -9   5   6         51.05         46.33         6.59 o
  -8   5   6        235.99        248.52        11.46 o
  -7   5   6         50.55         54.80        14.57 o
  -6   5   6          1.40         -1.00         2.20 o
  -5   5   6          5.97          2.76         2.45 o
  -4   5   6        116.26        117.48         6.09 o
  -3   5   6         19.64         17.31         3.73 o
  -2   5   6          0.39         -0.78         2.23 o
  -1   5   6        230.24        224.13         7.22 o
   0   5   6         12.44         14.06         3.55 o
   1   5   6         19.48         13.75         2.76 o
   2   5   6         45.33         37.10         4.90 o
   3   5   6          9.51         16.68         3.03 o
   4   5   6        381.48        372.98         8.32 o
   5   5   6          0.68          5.14         4.46 o
   6   5   6          7.98         11.20         3.20 o
  -8   6   6          1.73          3.24         3.83 o
  -7   6   6         17.70         16.96        12.68 o
  -6   6   6         18.40         26.21         5.65 o
  -5   6   6          2.67          0.41         2.55 o
  -4   6   6          0.01          1.63         2.88 o
  -3   6   6        118.51        120.91         7.94 o
  -2   6   6          4.21          0.79         2.36 o
  -1   6   6          5.91          4.18         2.67 o
   0   6   6          1.62          1.83         2.37 o
   1   6   6          8.98          6.47         2.55 o
   2   6   6          1.14         -0.85         4.46 o
   3   6   6         38.58         41.08         5.64 o
   4   6   6         23.46         24.22         4.99 o
   5   6   6          0.18          0.77         3.62 o
  -5   7   6          3.65          3.28         2.95 o
  -4   7   6         61.82         61.75         5.68 o
  -3   7   6         36.49         41.28         4.94 o
  -2   7   6         38.78         32.13         4.33 o
  -1   7   6        126.15        128.87         7.54 o
   0   7   6          0.53          1.95         2.69 o
   1   7   6          4.62         -0.24         4.95 o
   2   7   6          5.25          3.48         3.52 o
   3   7   6          0.27         -0.85         3.17 o
 -12   1   7         23.44         22.01         5.55 o
 -11   1   7          0.58         -1.60         3.47 o
 -10   1   7          2.22          5.15         3.92 o
  -9   1   7         15.77         10.22         4.00 o
  -8   1   7         30.53         25.96         3.38 o
  -7   1   7          0.00         -0.48         1.82 o
  -6   1   7          4.57          4.20         2.05 o
  -5   1   7        112.09        122.54         4.44 o
  -4   1   7        110.30        115.81         5.05 o
  -3   1   7          1.02          1.68         1.51 o
  -2   1   7         89.65         83.99         5.87 o
  -1   1   7         31.45         32.22         2.85 o
   0   1   7        264.65        273.80         5.85 o
   1   1   7         17.82         19.99         2.12 o
   2   1   7         16.40         15.52         2.68 o
   3   1   7          0.00          1.95         2.03 o
   4   1   7         71.85         72.93         4.22 o
   5   1   7        295.55        298.02         7.14 o
   6   1   7          2.86          1.67         2.48 o
   7   1   7         24.89         23.92         8.37 o
   8   1   7         17.04         13.99         4.58 o
 -11   2   7          2.65         13.24         7.18 o
 -10   2   7         34.09         31.06         5.70 o
  -9   2   7         52.58         55.89         6.66 o
  -8   2   7        108.36        101.21         5.55 o
  -7   2   7        183.31        183.26         5.51 o
  -6   2   7         27.23         30.80         2.96 o
  -5   2   7         67.31         69.45         4.47 o
  -4   2   7        497.57        506.07         8.19 o
  -3   2   7         95.82         87.99         3.80 o
  -2   2   7         59.48         70.50         3.35 o
  -1   2   7         35.85         30.60         3.20 o
   0   2   7        778.89        798.84         8.78 o
   1   2   7         22.19         30.20         4.43 o
   2   2   7        204.87        195.29         5.60 o
   3   2   7        102.80        107.14         4.13 o
   4   2   7        113.21        125.60         5.80 o
   5   2   7         52.38         51.18         3.83 o
   6   2   7        118.90        124.99         6.88 o
   7   2   7         73.06         71.65        10.16 o
   8   2   7          2.98          4.83         3.37 o
 -11   3   7          8.86         13.52         4.94 o
 -10   3   7         15.18         25.18         5.50 o
  -9   3   7          2.25         -0.91         4.28 o
  -8   3   7         58.97         52.02         6.17 o
  -7   3   7         34.81         38.13         4.72 o
  -6   3   7         57.59         51.06         4.40 o
  -5   3   7          7.59          9.45         2.77 o
  -4   3   7         74.94         83.08         7.06 o
  -3   3   7          8.02         11.36         3.03 o
  -2   3   7        146.49        151.73         5.37 o
  -1   3   7         60.49         64.16         3.51 o
   0   3   7         96.89        102.09         3.84 o
   1   3   7        111.96        117.60         5.41 o
   2   3   7        258.62        244.04         5.84 o
   3   3   7        360.56        365.38         7.32 o
   4   3   7        648.20        620.14        10.29 o
   5   3   7        117.46        126.47         5.36 o
   6   3   7         24.26         25.98         4.12 o
   7   3   7         39.23         45.88         7.45 o
   8   3   7         90.85        105.85         8.87 o
 -10   4   7         45.88         40.87         9.17 o
  -9   4   7          6.64          8.09         4.23 o
  -8   4   7          0.34          4.03         3.77 o
  -7   4   7          0.32          2.47         3.81 o
  -6   4   7          0.28          0.31         2.42 o
  -5   4   7          0.00          3.12         2.45 o
  -4   4   7          5.69          4.47         2.40 o
  -3   4   7         47.04         43.57         4.04 o
  -2   4   7         54.50         56.18         4.31 o
  -1   4   7         11.46         11.63         2.93 o
   0   4   7        191.97        188.42         6.18 o
   1   4   7         31.22         29.89         3.56 o
   2   4   7         84.44         84.03         7.13 o
   3   4   7         51.09         46.84         3.51 o
   4   4   7        394.53        390.44         7.33 o
   5   4   7         72.29         80.87         5.75 o
   6   4   7         69.33         67.67         5.77 o
   7   4   7          2.37          0.21         2.56 o
  -9   5   7          7.64          4.96         4.02 o
  -8   5   7         35.01         39.65         5.92 o
  -7   5   7          0.61         -4.23         2.82 o
  -6   5   7         22.05         23.65         3.71 o
  -5   5   7         86.22        101.42         6.16 o
  -4   5   7         64.79         60.80         6.18 o
  -3   5   7         42.23         44.52         4.87 o
  -2   5   7         63.26         64.53         6.87 o
  -1   5   7         22.94         25.38         3.40 o
   0   5   7        132.60        128.11         5.78 o
   1   5   7        109.25        107.38         7.76 o
   2   5   7          5.38          8.20         3.47 o
   3   5   7          0.74          1.36         2.37 o
   4   5   7         22.04         22.44         3.11 o
   5   5   7          1.06          3.05         3.26 o
   6   5   7          0.06          5.29         3.57 o
  -7   6   7         25.83         17.38         5.01 o
  -6   6   7          4.87          4.96         2.85 o
  -5   6   7         44.63         42.38         4.66 o
  -4   6   7          4.96          6.61         3.05 o
  -3   6   7          7.98         11.55         3.23 o
  -2   6   7          0.02         -0.65         2.42 o
  -1   6   7         74.94         72.85         5.51 o
   0   6   7          2.12          1.63         3.29 o
   1   6   7         38.31         31.61         5.02 o
   2   6   7          0.28         -0.30         3.96 o
   3   6   7         15.11         15.58         3.72 o
   4   6   7         12.32         17.48         4.01 o
  -4   7   7         26.01         24.21         4.19 o
  -3   7   7         23.03         25.97         4.21 o
  -2   7   7          0.23         -1.31         2.44 o
  -1   7   7         51.48         48.04         5.02 o
   0   7   7          0.50          0.15         3.52 o
   1   7   7         10.84          6.78         3.85 o
 -11   0   8          9.28         12.09         6.64 o
 -10   0   8         12.87          8.72         5.65 o
  -9   0   8         26.65         20.81         6.44 o
  -8   0   8          7.79          8.87         3.19 o
  -7   0   8          0.01          3.45         2.95 o
  -6   0   8         90.94         96.99         6.55 o
  -5   0   8         68.46         57.91         5.22 o
  -4   0   8        137.68        146.48         8.48 o
  -3   0   8       1073.98       1113.23        24.87 o
  -2   0   8         12.25          9.41         3.76 o
  -1   0   8        568.64        675.26        16.53 o
   0   0   8         56.70         52.26         2.90 o
   1   0   8         22.93         30.02         5.85 o
   2   0   8         41.12         42.71         6.94 o
   3   0   8         11.28         12.78         5.25 o
   4   0   8         17.95         14.90         3.71 o
   5   0   8         37.79         48.40        10.40 o
   6   0   8        132.91        133.18        20.97 o
   7   0   8        182.13        165.51        15.67 o
   8   0   8         51.87         70.95        11.10 o
 -11   1   8         10.44         17.35         4.88 o
 -10   1   8          1.54         -4.67         3.11 o
  -9   1   8         22.74         19.10         4.51 o
  -8   1   8        160.57        152.99         6.52 o
  -7   1   8          0.21         -0.20         2.01 o
  -6   1   8         24.76         24.81         3.12 o
  -5   1   8         29.39         32.11         2.95 o
  -4   1   8         32.28         34.40         3.18 o
  -3   1   8         62.56         58.37         3.33 o
  -2   1   8        166.17        166.49         4.82 o
  -1   1   8        725.61        752.02         8.57 o
   0   1   8          0.39         -1.42         1.60 o
   1   1   8          0.18         -0.89         1.52 o
   2   1   8          1.52          2.95         3.03 o
   3   1   8         15.73         17.47         3.06 o
   4   1   8       1754.72       1688.51        18.44 o
   5   1   8        162.89        165.12         6.04 o
   6   1   8         11.21          9.74         2.95 o
   7   1   8         41.86         48.48         6.37 o
   8   1   8         71.03         75.03        11.45 o
 -11   2   8          7.13          5.25         4.34 o
 -10   2   8          1.67         -0.30         3.43 o
  -9   2   8         29.46         24.85         7.53 o
  -8   2   8          3.73          4.96         2.55 o
  -7   2   8          6.91          7.26         2.30 o
  -6   2   8          0.00          0.00         2.01 o
  -5   2   8         30.53         35.15         3.17 o
  -4   2   8          0.05         -0.42         1.82 o
  -3   2   8        320.39        328.80         6.61 o
  -2   2   8          0.34          2.33         1.72 o
  -1   2   8          6.17          7.10         1.64 o
   0   2   8         62.69         54.63         3.91 o
   1   2   8         45.39         48.71         3.68 o
   2   2   8         40.38         31.27         6.89 o
   3   2   8          2.38          4.57         2.49 o
   4   2   8        187.73        172.61         8.82 o
   5   2   8        344.15        333.51         7.95 o
   6   2   8         41.85         42.18         4.65 o
   7   2   8          0.32         -1.56         3.13 o
 -10   3   8          7.59          6.89         5.00 o
  -9   3   8         10.47         10.35         3.54 o
  -8   3   8          0.00          3.86         2.50 o
  -7   3   8         23.84         24.40         2.96 o
  -6   3   8         16.15         14.80         2.65 o
  -5   3   8        256.22        246.36         6.49 o
  -4   3   8        202.52        195.95         8.77 o
  -3   3   8        343.73        323.55         6.95 o
  -2   3   8         83.17         89.93         4.10 o
  -1   3   8          1.00          0.58         1.62 o
   0   3   8         51.80         57.80         4.40 o
   1   3   8        108.76        121.52         5.69 o
   2   3   8         43.53         46.91         4.26 o
   3   3   8          0.00         -0.89         2.15 o
   4   3   8          4.37          2.10         2.00 o
   5   3   8         15.15         17.87         3.33 o
   6   3   8          3.94          5.38         3.03 o
   7   3   8          0.50         -0.86         3.06 o
 -10   4   8         54.47         44.08         6.63 o
  -9   4   8        125.56        115.19        13.88 o
  -8   4   8          0.91          0.82         3.43 o
  -7   4   8          0.84         -2.14         2.90 o
  -6   4   8          0.03          0.18         2.22 o
  -5   4   8         13.35          7.12         2.65 o
  -4   4   8         38.67         37.91         3.93 o
  -3   4   8         27.70         22.54         3.31 o
  -2   4   8          0.01          2.10         2.24 o
  -1   4   8         23.12         21.19         2.59 o
   0   4   8        358.78        355.56         9.53 o
   1   4   8        102.76         94.31         5.76 o
   2   4   8         55.10         56.80         4.58 o
   3   4   8        137.69        126.80         5.09 o
   4   4   8         35.87         38.08         3.86 o
   5   4   8         11.39          8.98         3.21 o
   6   4   8         19.86         26.24         4.07 o
  -8   5   8         27.83         20.96         4.97 o
  -7   5   8         17.15         22.93         5.15 o
  -6   5   8          0.02          2.66         2.62 o
  -5   5   8          9.68          9.15         3.12 o
  -4   5   8        394.45        408.82        12.11 o
  -3   5   8        111.07        105.61         8.21 o
  -2   5   8         16.54         17.94         3.17 o
  -1   5   8         15.99         16.27         6.84 o
   0   5   8         11.08         13.26         4.90 o
   1   5   8        136.42        123.02         9.73 o
   2   5   8         21.18         14.42         5.55 o
   3   5   8         42.56         51.14         4.79 o
   4   5   8          0.52          3.59         2.68 o
   5   5   8          6.06          8.36         3.99 o
  -7   6   8          0.10          3.24         3.75 o
  -6   6   8          2.02         -0.23         2.71 o
  -5   6   8         33.34         28.46         6.82 o
  -4   6   8          1.00         -1.00         2.69 o
  -3   6   8         55.81         62.87         5.39 o
  -2   6   8          2.90          7.04         2.74 o
  -1   6   8         10.79         11.66         4.10 o
   0   6   8          0.34          3.51         3.44 o
   1   6   8          3.89         -2.96         3.02 o
   2   6   8          6.71          7.80         2.99 o
   3   6   8          0.32         -2.33         2.40 o
  -3   7   8          2.70         -1.92         2.68 o
  -2   7   8          3.37          6.42         4.38 o
  -1   7   8          2.53          2.85         3.70 o
 -11   1   9          1.46         -0.84         3.84 o
 -10   1   9          3.70          2.13         6.14 o
  -9   1   9          0.42          2.52         5.75 o
  -8   1   9          0.02          0.98         2.09 o
  -7   1   9          3.87          9.72         2.44 o
  -6   1   9          1.33         -1.03         1.93 o
  -5   1   9         27.03         34.37         3.32 o
  -4   1   9        183.14        192.13         9.09 o
  -3   1   9         80.15         73.19         3.85 o
  -2   1   9         65.34         65.98         4.68 o
  -1   1   9        156.98        162.57         5.58 o
   0   1   9          2.46          7.12         3.19 o
   1   1   9         27.19         19.67         4.10 o
   2   1   9         23.63         21.62         4.85 o
   3   1   9          0.09          0.79         2.25 o
   4   1   9        287.37        266.43         7.43 o
   5   1   9          0.13          0.50         2.15 o
   6   1   9         26.29         29.57         4.18 o
   7   1   9          3.97         -3.70         3.14 o
 -11   2   9         19.29         25.77        11.84 o
 -10   2   9         44.47         45.54         6.37 o
  -9   2   9         31.69         26.86         4.01 o
  -8   2   9          3.91         -1.80         2.37 o
  -7   2   9         25.25         30.56         3.20 o
  -6   2   9          1.60          2.35         2.13 o
  -5   2   9         19.39         23.72         2.92 o
  -4   2   9        117.82        109.97         4.84 o
  -3   2   9        163.49        178.18         5.30 o
  -2   2   9          5.67          8.40         1.93 o
  -1   2   9         24.25         29.35         3.42 o
   0   2   9        146.60        150.01         6.93 o
   1   2   9         98.44         89.14         7.06 o
   2   2   9         63.18         58.09         6.00 o
   3   2   9        138.40        149.75         8.10 o
   4   2   9          0.12         -1.23         1.97 o
   5   2   9         56.62         54.30         6.68 o
   6   2   9         10.32          8.41         3.10 o
   7   2   9          1.54          1.51         3.29 o
 -10   3   9          2.22         -1.04         3.63 o
  -9   3   9          5.99          5.01         3.56 o
  -8   3   9         14.68         14.16         3.34 o
  -7   3   9          1.68          0.53         2.12 o
  -6   3   9          2.37          4.64         2.27 o
  -5   3   9        115.27        120.78         5.56 o
  -4   3   9         18.30         16.82         2.74 o
  -3   3   9        495.32        502.81         8.80 o
  -2   3   9          0.49         -2.57         1.72 o
  -1   3   9        432.12        439.48        10.04 o
   0   3   9        244.78        242.71         7.46 o
   1   3   9        627.71        597.31        11.37 o
   2   3   9         46.48         55.81         8.27 o
   3   3   9          2.00         -0.31         2.16 o
   4   3   9         11.48         10.20         2.55 o
   5   3   9        128.55        140.64         7.81 o
   6   3   9          0.01          1.91         2.65 o
  -9   4   9          1.55          0.89         2.79 o
  -8   4   9         37.38         41.90         4.66 o
  -7   4   9          0.07          1.38         2.23 o
  -6   4   9          5.71          6.85         2.47 o
  -5   4   9          3.78          4.38         2.26 o
  -4   4   9         31.29         31.46         3.30 o
  -3   4   9        277.67        261.93         6.75 o
  -2   4   9        209.58        202.89        12.72 o
  -1   4   9        103.04        113.31         6.39 o
   0   4   9          2.16          1.04         2.30 o
   1   4   9         30.51         30.13         3.77 o
   2   4   9        142.95        132.52         8.53 o
   3   4   9         58.53         50.08        10.21 o
   4   4   9          7.77          3.94         2.78 o
   5   4   9          3.12         -2.14         3.07 o
  -8   5   9          6.73          0.15         3.71 o
  -7   5   9          1.07         -1.42         4.31 o
  -6   5   9         29.05         31.22         4.86 o
  -5   5   9          0.85         -3.40         2.46 o
  -4   5   9          0.25          1.89         2.56 o
  -3   5   9         19.23         19.30         3.77 o
  -2   5   9         14.83          9.27         5.57 o
  -1   5   9         20.71         22.47         3.79 o
   0   5   9         51.78         59.77         8.24 o
   1   5   9         99.36         94.89         6.36 o
   2   5   9          0.32         -0.89         3.24 o
   3   5   9         23.29         29.03         5.26 o
   4   5   9          0.25          0.86         2.79 o
  -6   6   9          1.68         -1.15         2.71 o
  -5   6   9         25.97         20.76         3.93 o
  -4   6   9          9.20          5.64         4.83 o
  -3   6   9         11.37         14.42         4.55 o
  -2   6   9          1.27         -1.65         5.25 o
  -1   6   9          0.03         -0.84         3.15 o
   0   6   9          0.08          3.95         2.69 o
   1   6   9          1.98          1.77         2.77 o
   2   6   9          0.07         -1.51         3.31 o
 -11   0  10          0.01         -6.09         4.06 o
 -10   0  10          5.97          5.45         5.65 o
  -9   0  10        143.32        136.33        13.68 o
  -8   0  10         43.82         38.77         5.14 o
  -7   0  10         51.44         57.31         5.76 o
  -6   0  10         43.97         49.51         5.50 o
  -5   0  10        102.19        100.71         6.92 o
  -4   0  10         96.80         91.91         6.62 o
  -3   0  10         34.77         41.93         6.39 o
  -2   0  10         30.59         31.81         6.84 o
  -1   0  10          4.05         -2.38         4.06 o
   0   0  10        214.26        197.95        12.50 o
   1   0  10        571.81        507.32        19.70 o
   2   0  10          1.30          7.92         4.85 o
   3   0  10        311.90        280.23        15.09 o
   4   0  10          0.26         -2.58         2.91 o
   5   0  10        271.45        266.90        11.15 o
   6   0  10         62.03         59.36        10.41 o
 -10   1  10          0.63          1.52         3.64 o
  -9   1  10         11.91          9.74         4.06 o
  -8   1  10        110.58        105.14         5.47 o
  -7   1  10         58.02         60.51         4.66 o
  -6   1  10          0.08          0.53         2.23 o
  -5   1  10         33.92         36.63         3.32 o
  -4   1  10        921.87        936.71        12.23 o
  -3   1  10        496.59        497.59         8.37 o
  -2   1  10          4.34          3.57         2.42 o
  -1   1  10         16.15         13.47        10.06 o
   0   1  10         85.00         84.26         7.25 o
   1   1  10        297.20        289.14        10.78 o
   2   1  10        145.75        145.14         7.88 o
   3   1  10         86.49         78.41         5.61 o
   4   1  10         11.96         13.19         2.84 o
   5   1  10          0.65         -0.19         2.28 o
   6   1  10          1.67          0.25         2.83 o
 -10   2  10          0.47          0.59         3.40 o
  -9   2  10         43.21         37.53         4.56 o
  -8   2  10          0.53         -0.41         2.49 o
  -7   2  10          0.19         -3.38         2.25 o
  -6   2  10          0.95         -2.68         1.79 o
  -5   2  10         86.06         83.13         5.56 o
  -4   2  10          0.85          0.88         2.08 o
  -3   2  10         60.49         58.54         4.68 o
  -2   2  10         98.86        101.09         5.80 o
  -1   2  10        171.84        180.03         8.76 o
   0   2  10          0.02          4.49         3.33 o
   1   2  10          8.35         10.38         3.76 o
   2   2  10        141.25        142.49         9.27 o
   3   2  10        148.60        139.51         7.42 o
   4   2  10         17.10         18.45         3.04 o
   5   2  10          2.81          3.37         2.55 o
   6   2  10          7.25          4.15         3.03 o
  -9   3  10          1.69         -1.48         2.57 o
  -8   3  10          0.31          4.93         2.77 o
  -7   3  10          4.25          2.59         2.29 o
  -6   3  10         11.46         12.28         2.60 o
  -5   3  10         24.96         25.49         4.65 o
  -4   3  10         14.49         12.51         2.45 o
  -3   3  10          0.02         -1.62         2.21 o
  -2   3  10         44.69         55.07         4.58 o
  -1   3  10          0.00          2.64         2.47 o
   0   3  10         10.45          6.91         3.40 o
   1   3  10         36.83         27.08         4.93 o
   2   3  10         12.23         10.30         3.07 o
   3   3  10         61.91         60.77         5.26 o
   4   3  10         77.68         78.42         5.56 o
   5   3  10         92.10         98.54         6.99 o
  -9   4  10          2.38          4.09         3.16 o
  -8   4  10          0.79          4.44         3.05 o
  -7   4  10          8.76          9.54         3.06 o
  -6   4  10         14.31         20.25         3.86 o
  -5   4  10        109.24        106.20         6.39 o
  -4   4  10        251.77        252.26         8.63 o
  -3   4  10         88.49         96.00         6.34 o
  -2   4  10         41.84         44.43         4.61 o
  -1   4  10         10.02          9.49         3.34 o
   0   4  10         23.56         16.95         4.53 o
   1   4  10          1.52          0.72         3.26 o
   2   4  10         15.85         17.58         4.64 o
   3   4  10          1.22          3.46         3.51 o
   4   4  10          4.15          4.55         4.46 o
  -7   5  10          5.83          4.53         3.03 o
  -6   5  10         12.28          9.01         5.43 o
  -5   5  10         28.97         23.79         3.41 o
  -4   5  10          7.93         11.55         3.32 o
  -3   5  10          0.00          0.60         2.80 o
  -2   5  10          7.57          4.88         2.97 o
  -1   5  10         91.76         98.14         6.77 o
   0   5  10          1.20          3.43         2.79 o
   1   5  10          1.52         -1.68         3.12 o
   2   5  10          8.21         15.33         4.74 o
  -4   6  10          0.94         -0.16         3.55 o
  -3   6  10          0.39         -1.07         2.81 o
  -2   6  10          0.10          0.70         2.90 o
  -1   6  10         31.28         29.08         4.65 o
 -10   1  11          7.10          3.18         3.96 o
  -9   1  11          3.14          4.28         3.69 o
  -8   1  11         10.51         10.50         3.55 o
  -7   1  11          4.92          4.79         2.38 o
  -6   1  11          7.10          1.81         2.24 o
  -5   1  11          0.51          1.08         2.04 o
  -4   1  11         57.69         64.08         5.52 o
  -3   1  11         83.12         88.68        11.55 o
  -2   1  11         49.81         43.24         5.78 o
  -1   1  11          1.84          4.22         4.80 o
   0   1  11         52.69         51.49         6.10 o
   1   1  11         17.74         21.30         6.29 o
   2   1  11        134.91        136.16         9.32 o
   3   1  11          5.66          1.43         3.07 o
   4   1  11          0.02         -2.63         2.24 o
   5   1  11         20.45         23.19         4.22 o
  -9   2  11         10.41         14.08         3.47 o
  -8   2  11          6.12         11.15         3.93 o
  -7   2  11          7.83         12.05         2.78 o
  -6   2  11          0.14          0.03         2.01 o
  -5   2  11         65.71         63.25         4.25 o
  -4   2  11        447.60        454.54        10.81 o
  -3   2  11         23.02         27.58         3.89 o
  -2   2  11         76.96         75.95        11.05 o
  -1   2  11         24.44         28.94         5.11 o
   0   2  11         29.90         40.99         5.76 o
   1   2  11          0.09          4.27         4.80 o
   2   2  11         13.47         11.47         4.23 o
   3   2  11          4.97          2.83         2.79 o
   4   2  11         72.28         75.19         5.35 o
   5   2  11         42.82         35.84         6.84 o
  -9   3  11         38.58         41.19         4.93 o
  -8   3  11         37.39         41.51         4.85 o
  -7   3  11         44.65         49.22         4.20 o
  -6   3  11        124.28        130.48         5.98 o
  -5   3  11        139.07        139.38         7.19 o
  -4   3  11         59.91         55.99         5.07 o
  -3   3  11         16.74         12.68         3.13 o
  -2   3  11        158.52        167.86         9.08 o
  -1   3  11        164.55        162.70         9.62 o
   0   3  11         44.58         37.25         5.87 o
   1   3  11         44.73         42.42         6.14 o
   2   3  11          1.01          2.93         2.73 o
   3   3  11         10.16         12.77         3.49 o
   4   3  11          6.77          4.73         2.70 o
  -8   4  11         22.85         24.42         4.10 o
  -7   4  11          0.06         -2.63         2.15 o
  -6   4  11         10.62         10.54         2.83 o
  -5   4  11         43.66         38.39         4.84 o
  -4   4  11        206.69        214.80        15.16 o
  -3   4  11         10.38          7.45         3.12 o
  -2   4  11          2.11          1.28         2.78 o
  -1   4  11         23.26         23.15         7.83 o
   0   4  11         37.98         33.89         5.60 o
   1   4  11         25.82         12.61         6.84 o
   2   4  11          3.81          5.62         4.02 o
   3   4  11          4.87          1.82         9.36 o
  -6   5  11          3.49          4.24         3.22 o
  -5   5  11          3.63          5.49         3.27 o
  -4   5  11         12.19         17.90         3.94 o
  -3   5  11          0.16         -3.28         2.37 o
  -2   5  11          0.33          1.29         2.85 o
  -1   5  11         17.42         19.95         6.93 o
   0   5  11         19.34         17.76         5.17 o
   1   5  11          1.05          0.02         3.57 o
  -9   0  12         44.83         56.18         9.41 o
  -8   0  12         11.84         12.92         7.68 o
  -7   0  12          5.35         -1.19         5.25 o
  -6   0  12          0.14          3.22         3.16 o
  -5   0  12        576.54        557.31        21.78 o
  -4   0  12        619.72        597.49        22.58 o
  -3   0  12         25.74         21.30         6.94 o
  -2   0  12        321.04        286.40        15.98 o
  -1   0  12        222.05        222.72        14.68 o
   0   0  12          1.33          0.79         5.25 o
   1   0  12         28.05         39.43         8.62 o
   2   0  12         92.00         72.06        10.31 o
   3   0  12          1.24         -4.85         4.75 o
   4   0  12         10.59         11.49         4.48 o
  -9   1  12          2.43          1.13         2.98 o
  -8   1  12          1.27          0.38         2.32 o
  -7   1  12          1.64         -0.07         2.23 o
  -6   1  12         16.13         20.26         3.06 o
  -5   1  12         18.52         24.37         3.77 o
  -4   1  12         92.15         96.21         8.16 o
  -3   1  12         17.68         22.34         4.90 o
  -2   1  12         22.17         15.48         4.19 o
  -1   1  12         65.38         51.30         6.29 o
   0   1  12        144.45        131.70        16.51 o
   1   1  12         31.15         29.08         6.49 o
   2   1  12         68.15         69.23         7.48 o
   3   1  12         13.29          9.58         3.24 o
   4   1  12         11.83         15.32         3.22 o
  -9   2  12          1.83         -1.76         4.10 o
  -8   2  12          6.72          5.39         3.52 o
  -7   2  12          6.35          7.60         2.68 o
  -6   2  12         41.54         45.15         7.28 o
  -5   2  12          2.12          1.71         2.69 o
  -4   2  12        241.59        264.64        11.40 o
  -3   2  12          0.55         -2.28         3.12 o
  -2   2  12          6.29          6.01         3.76 o
  -1   2  12          0.42         -1.27         4.41 o
   0   2  12         15.65         12.28         5.25 o
   1   2  12         20.70         17.19         4.90 o
   2   2  12          2.45         -0.84         3.67 o
   3   2  12          4.36         -1.46         2.80 o
  -8   3  12         10.82         12.89         5.13 o
  -7   3  12         16.46          6.27         4.86 o
  -6   3  12          0.21          3.38         2.89 o
  -5   3  12         11.19         10.12         3.42 o
  -4   3  12         70.14         89.77         8.16 o
  -3   3  12         21.14         30.40         8.82 o
  -2   3  12          6.31          5.26         4.11 o
  -1   3  12          5.48         -3.06         3.42 o
   0   3  12         14.97          2.05         7.83 o
   1   3  12          1.14          3.76         3.67 o
   2   3  12          2.35          2.82         2.87 o
  -6   4  12         21.91         21.01         4.02 o
  -5   4  12         13.36         14.52         5.71 o
  -4   4  12          8.36         14.76         3.92 o
  -3   4  12         23.35         18.23         5.15 o
  -2   4  12          2.14         -0.73         8.22 o
  -1   4  12          0.27          4.18         3.83 o
   0   4  12          6.07          4.77         5.10 o
   1   4  12          2.16          1.65         3.77 o
  -8   1  13          9.25          6.73         2.87 o
  -7   1  13         20.53         25.47         6.68 o
  -6   1  13         27.46         18.16         9.66 o
  -5   1  13         18.21         24.52         5.18 o
  -4   1  13         20.85         17.49         4.66 o
  -3   1  13          5.46         -0.05         4.76 o
  -2   1  13         56.46         53.51         6.94 o
  -1   1  13          9.45          7.90         4.24 o
   0   1  13          4.31         -1.72         3.28 o
   1   1  13         28.39         35.50         6.01 o
   2   1  13         14.25         21.14         6.64 o
  -7   2  13         10.26         12.51         3.73 o
  -6   2  13         61.11         68.09         7.32 o
  -5   2  13          0.66          1.86         4.61 o
  -4   2  13        147.54        185.30        10.95 o
  -3   2  13         17.76         29.83        11.20 o
  -2   2  13          0.06         -2.20         3.35 o
  -1   2  13          3.38          0.33         3.67 o
   0   2  13         52.09         34.76         6.64 o
   1   2  13          0.21         -1.46         3.54 o
   2   2  13          2.13          2.02         2.87 o
  -6   3  13          0.89          0.18         3.00 o
  -5   3  13         50.55         63.60        20.26 o
  -4   3  13          0.60          3.29         4.06 o
  -3   3  13          0.24          0.37         3.60 o
  -2   3  13          3.03         -0.59         3.64 o
  -1   3  13          4.57          1.90         4.04 o
   0   3  13          9.35          9.16         4.55 o
  -3   4  13          8.64         15.27         5.70 o
  -7   0  14          0.05         -7.28         4.85 o
  -6   0  14         41.06         29.23         7.93 o
  -5   0  14        136.45        125.91        13.78 o
  -4   0  14         62.04         64.21        10.21 o
  -3   0  14          0.00          0.30         5.25 o
  -2   0  14          0.14          2.67         5.15 o
  -1   0  14          4.70         -3.07         4.56 o
   0   0  14        119.36        122.22        14.08 o
  -6   1  14         13.59          4.63         5.35 o
  -5   1  14         18.00         12.40         5.15 o
  -4   1  14          0.77         -5.20         4.26 o
  -3   1  14          6.50          7.73         4.34 o
  -2   1  14         30.98         25.69         8.17 o
  -1   1  14          3.77          4.70         4.16 o
   0   1  14         13.31         11.60         6.39 o
  -5   2  14         32.80         30.72         9.21 o
  -4   2  14         23.08         15.44         5.25 o
  -3   2  14         22.49         18.23         6.44 o
  -2   2  14          6.25          6.55         4.20 o
  -1   2  14          1.07         -1.07         3.95 o
                                                
